# Supplementary material for: Gene expression, regulation of DEN and HBx induced HCC mice models and comparisons of tumor, para-tumor and normal tissues
Source: BMC Cancer. 2017 Dec 18;17:862. doi: 10.1186/s12885-017-3860-x (PMC5735680; doi:10.1186/s12885-017-3860-x)
Supplement: Supplementary file 2 — Gene enrichment analysis of top 5% highly expressed genes of tumor tissue in DEN model and HBx model. (XLSX 57 kb) [file 12885_2017_3860_MOESM2_ESM.xlsx]

## Sheet: DEN model
Gene enrichment analysis of DEN model
model	Term	Count	%	PValue	Genes	List Total	Pop Hits	Pop Total	Fold Enrichment	Bonferroni	Benjamini	FDR
DEN	Metabolic pathways	293	0.169728	1.63e-58	SC5D, ALAD, LDHA, EHHADH, PGAM1, HIBADH, FAH, GOT2, GOT1, MAT1A, PDHA1, GPT2, ACAA2, CYP3A13, SUCLG2, CYP3A11, SUCLG1, CYP2E1, CYP1A2, PGM2, NME2, PGLS, GLUL, NME1, BHMT, ATP5C1, ABAT, MDH2, PRODH, MDH1, ALDOA, COASY, HSD17B10, ACADSB, AHCY, CYP3A25, TALDO1, HSD17B12, ALDOB, ASL, ACAT1, HADHA, HADHB, ATP6V0C, ARG1, TPI1, IDH2, COX6B1, PEMT, IDH1, GCSH, ALDH4A1, GCDH, UPB1, MAOB, HGD, TKT, GBE1, M…	729	1278	7720	2.42788	4.39e-56	4.39e-56	2.14e-55
DEN	oxidation-reduction process	188	0.108904	6.32e-80	ALDH8A1, CYP2D9, CYP2D10, SC5D, LDHA, ALDH1L1, EHHADH, LDHD, PDHB, HIBADH, PECR, UQCR10, UQCR11, SPR, AKR7A5, PDHA1, HADH, HIGD1A, TXNL1, CYP2C54, CYP3A13, CYP3A11, QDPR, CYP1A2, CYP2E1, CDO1, DHDH, POR, CYP2C50, CYP2D26, GULO, MDH2, MDH1, PRODH, HSD17B11, HSD17B10, ACADSB, CYP3A25, TXN2, FDX1, HSD17B13, GLUD1, HSD17B12, KMO, PAH, TXN1, FTH1, HADHA, IDH2, IDH1, ALDH4A1, SCD1, SEPW1, GPD1, GCDH, C…	1026	676	18082	4.90129	2.13e-76	2.13e-76	1.15e-76
DEN	transport	183	0.106008	6.92e-15	TSPO, AQP9, ATOX1, CHMP4B, RAB1B, EIF5A, SELENBP1, SELENBP2, AQP1, APOA4, GOT2, MVB12A, SLC25A20, TTR, APOA2, UQCR10, APOB, APOA1, UQCR11, SLC25A25, APOE, APOF, APOA5, SAR1B, APOM, HIGD1A, TXNL1, SARAF, VTI1B, CHP1, TIMM8B, BCAP31, TMEM106B, SEC61B, VAMP8, ATP5C1, SLC25A39, CROT, GC, CHMP2A, RBP4, SLC38A3, TXN2, FDX1, APOC1, TXN1, ARF5, LMAN2, LMAN1, TRF, ABCA6, ATP6V0C, MIA3, OAZ1, TOMM7, ALB, A…	1026	1822	18082	1.77012	2.32e-11	2.9e-12	1.26e-11
DEN	translation	103	0.0596655	1.72e-39	RPL18, RPL36A, RPL19, RPL14, RPL13, RPL15, EIF5A, RPS27L, SLC25A20, SLC25A25, RPL10, FAU, RPL11, RPL12, RPL36AL, EGFR, RPL35A, MRPL52, EEF2, RPS18, RPS19, RPS16, RPS17, RPS14, RPS15, RPS13, SLC25A39, RPS11, UBA52, MRPS16, EEF1B2, RPL9-PS6, EIF3C, RPS26, RPS27, RPS28, RPL7, RPS29, EIF3G, EIF3H, RPL6, RPL8, EIF3K, RPL3, EIF3I, RPL5, RPL10A, RPS20, RPL4, RPS21, RPS23, EIF3M, RPS24, EEF1A1, RPSA, MRP…	1026	401	18082	4.52681	5.8e-36	2.9e-36	3.14e-36
DEN	metabolic process	97	0.0561899	1.58e-29	ALDH8A1, ALAD, ALDH1L1, EHHADH, PGAM1, GSTM6, ACSS2, PDHB, FAH, GSTM1, GSTM2, PDHA1, AMY1, ACAA2, SUCLG2, SUCLG1, FBP1, METTL7B, AADAC, COASY, ACADSB, ISOC2A, PAH, ACAT1, HADHA, ACAT3, HADHB, TPI1, MUT, ALDH4A1, GYS2, GCDH, UPB1, EPHX2, TKT, CPS1, UGT2B36, UGT2B34, ALDH2, ACAD11, ACOX2, ACOX1, ECHDC2, ECHDC3, MTHFD1, ALAS1, ALAS2, GSTZ1, SUCLA2, AGPAT2, ACADM, ACO2, ACADS, ACO1, GRHPR, UGT1A1, AC…	1026	463	18082	3.69224	5.33e-26	1.78e-26	2.89e-26
DEN	lipid metabolic process	86	0.0498178	9.24e-23	ACOX2, CYB5R3, ACOX1, SC5D, EHHADH, ATP5B, HINT2, ECHDC2, GPX1, PECR, APOB, APOA1, INSIG2, ELOVL5, APOE, AKR1C6, ELOVL3, APOF, SULT1A1, LCAT, INSIG1, CES1D, PCYT2, HADH, THRSP, AGPAT2, HMGCL, IAH1, DHCR24, ACAA2, ACADM, ACADS, DECR2, ADIPOR2, DECR1, CYP1A2, ACADVL, DGAT2, PRDX6, H2-KE6, SLC27A2, SLC27A5, CROT, HSD17B11, HACL1, ACADSB, ECH1, HACD3, FDX1, C3, HSD17B12, ECHS1, HADHA, HADHB, ACSL1, X…	1026	459	18082	3.30206	3.11e-19	7.78e-20	1.69e-19
DEN	Biosynthesis of antibiotics	81	0.0469214	1.43e-29	SC5D, LDHA, EHHADH, PGAM1, ACSS2, AGXT, PDHB, CMBL, GOT2, GOT1, RGN, CAT, PDHA1, SUCLA2, HADH, ACAA2, ACADM, ACO2, SUCLG2, ACO1, SUCLG1, OTC, FBP1, TAT, PGM2, HAO1, CTH, NME2, ALDH7A1, PGLS, NME1, SDS, PCCB, OAT, MDH2, UGP2, MDH1, PRODH, ALDOA, HSD17B10, TALDO1, ASS1, ALDOB, ADH5, ECHS1, AASS, ASL, GPI1, ACAT1, HADHA, ALDH3A2, HADHB, ARG1, TPI1, AKR1A1, IDH2, GCSH, IDH1, FH1, ACAA1A, ACAA1B, GAPD…	729	214	7720	4.00831	3.85e-27	7.71e-28	1.88e-26
DEN	Ribosome	79	0.0457629	1.03e-42	RPL18, RPL36A, RPL19, RPL14, RPL13, RPL15, RPLP2, RPS27L, RPS2, RPS3, RPLP0, RPLP1, FAU, RPL10, RPL11, RPL12, RPL36AL, MRPL2, RPL35A, RPS4X, RPS18, RPS19, RPS16, RPS17, RPS14, RPS15, RPS13, RPS10, RPS11, UBA52, MRPS16, RPL27A, RPL35, RPL36, RPS15A, RPL37, RPL38, RPL39, MRPL20, RPS25, RPS26, RPS27, RPL30, RPS28, MRPL12, RPL7, RPS29, RPL32, RPL6, RPL31, RPL34, RPL8, RPL3, RPL5, RPL10A, RPS20, RPL4,…	729	145	7720	5.76964	2.78e-40	1.39e-40	1.36e-39
DEN	Oxidative phosphorylation	73	0.0422872	5.56e-38	UQCRC2, ATP5D, ATP5E, UQCRC1, ATP5B, CYC1, COX5A, UQCRFS1, COX5B, UQCRQ, NDUFS7, NDUFS6, UQCR10, NDUFS5, UQCR11, NDUFS4, ATP5L, ATP5O, NDUFS3, COX17, NDUFS2, ATP5H, ATP5K, ATP5J, NDUFB11, NDUFB10, NDUFC2, COX4I1, NDUFA10, ATP6V1F, COX6C, UQCRH, ATP5C1, UQCRB, NDUFB3, NDUFB4, NDUFB5, NDUFB6, NDUFB7, NDUFB8, NDUFB9, COX7B, COX7C, ATP5G2, ATP5G1, COX7A2L, ATP6V1G1, ATP5G3, NDUFB2, ATP6V0C, COX6B1, N…	729	139	7720	5.56158	1.49e-35	4.98e-36	7.3e-35
DEN	Alzheimer's disease	72	0.0417079	1.55e-28	UQCRC2, ATP5D, ATP5E, UQCRC1, ATP5B, CYC1, COX5A, UQCRFS1, COX5B, UQCRQ, NDUFS7, NDUFS6, UQCR10, NDUFS5, UQCR11, NDUFS4, APOE, ATP5O, NDUFS3, NDUFS2, ATP5H, ATP5J, NDUFB11, NDUFB10, CYCS, NDUFC2, COX4I1, NDUFA10, COX6C, UQCRH, PSEN2, ATP5C1, UQCRB, NDUFB3, NDUFB4, HSD17B10, NDUFB5, NDUFB6, NDUFB7, NDUFB8, NDUFB9, COX7B, COX7C, ATP5G2, ATP5G1, COX7A2L, ATP5G3, NDUFB2, COX6B1, GAPDH, NDUFA4, NDUFA5…	729	177	7720	4.30774	4.16e-26	6.93e-27	2.03e-25
DEN	Huntington's disease	71	0.0411287	2.83e-24	UQCRC2, ATP5D, ATP5E, CLTA, UQCRC1, ATP5B, AP2S1, CYC1, COX5A, UQCRFS1, COX5B, UQCRQ, NDUFS7, NDUFS6, UQCR10, NDUFS5, UQCR11, NDUFS4, ATP5O, NDUFS3, NDUFS2, ATP5H, ATP5J, NDUFB11, NDUFB10, SLC25A5, CYCS, NDUFC2, COX4I1, NDUFA10, DCTN2, COX6C, UQCRH, ATP5C1, UQCRB, NDUFB3, NDUFB4, NDUFB5, NDUFB6, NDUFB7, NDUFB8, NDUFB9, COX7B, COX7C, ATP5G2, COX7A2L, ATP5G1, ATP5G3, NDUFB2, COX6B1, TGM2, NDUFA4, N…	729	198	7720	3.79737	7.62e-22	9.53e-23	3.72e-21
DEN	Parkinson's disease	70	0.0405494	1.88e-32	UQCRC2, ATP5D, ATP5E, UQCRC1, ATP5B, CYC1, PINK1, COX5A, UQCRFS1, COX5B, UQCRQ, NDUFS7, NDUFS6, UQCR10, NDUFS5, UQCR11, NDUFS4, ATP5O, NDUFS3, NDUFS2, ATP5H, ATP5J, NDUFB11, NDUFB10, SLC25A5, CYCS, NDUFC2, COX4I1, NDUFA10, COX6C, UQCRH, ATP5C1, UBB, UQCRB, NDUFB3, NDUFB4, NDUFB5, NDUFB6, NDUFB7, NDUFB8, NDUFB9, COX7B, COX7C, ATP5G2, ATP5G1, COX7A2L, ATP5G3, NDUFB2, COX6B1, NDUFA4, NDUFA5, NDUFA2,…	729	149	7720	4.9751	5.06e-30	1.27e-30	2.47e-29
DEN	Non-alcoholic fatty liver disease (NAFLD)	60	0.0347566	3.81e-22	UQCRC2, UQCRC1, CYC1, COX5A, UQCRFS1, COX5B, UQCRQ, NDUFS7, NDUFS6, CDC42, NDUFS5, UQCR10, UQCR11, NDUFS4, NDUFS3, NDUFS2, NDUFB11, NDUFB10, CYCS, ADIPOR2, NDUFC2, COX4I1, CYP2E1, NDUFA10, COX6C, UQCRH, UQCRB, NDUFB3, NDUFB4, NDUFB5, NDUFB6, NDUFB7, NDUFB8, NDUFB9, COX7B, COX7C, COX7A2L, NDUFB2, XBP1, COX6B1, NDUFA4, CEBPA, NDUFA5, NDUFA2, COX7A2, NDUFA3, NDUFA8, NDUFA9, NDUFA6, COX8A, NDUFA7, ND…	729	157	7720	4.04708	1.03e-19	1.03e-20	5.01e-19
DEN	response to drug	55	0.0318602	4.77e-12	SRP14, ALAD, TSPO, AQP1, UQCRFS1, CTNNB1, B2M, APOA2, SLC1A2, APOA1, AKR1C6, RHOA, CAT, RPN2, HADH, OTC, CST3, GSTT1, CYP2E1, NDUFA10, UGT1A1, POR, ABAT, CYP2D26, PEBP1, GNAS, CROT, SORD, TXN2, COMT, CALR, HADHA, ARG1, ACSL1, PLIN2, XBP1, PEMT, DAD1, ABCD3, COL18A1, LGALS1, PHB, MAOB, ATP1A1, CPS1, CPT1A, EI24, ABCG5, HSPD1, ABCC2, DPYD, IGFBP2, CPB2, MGST1, NNMT	1026	339	18082	2.85932	1.61e-08	1.24e-09	8.7e-09
DEN	Carbon metabolism	54	0.031281	9.01e-25	EHHADH, PGAM1, ACSS2, AGXT, PDHB, GOT2, GOT1, RGN, CAT, PDHA1, SUCLA2, GPT2, ACADM, ACO2, ACADS, SUCLG2, ACO1, SUCLG1, FBP1, HAO1, PGLS, SDS, H6PD, PCCB, MDH2, MDH1, ALDOA, TALDO1, GLUD1, ALDOB, ADH5, ECHS1, GPI1, ACAT1, HADHA, TPI1, MUT, IDH2, IDH1, FH1, GAPDH, ENO1, DLST, SHMT1, IDH3B, TKT, CPS1, SDHA, SDHB, PCX, GCK, SDHD, GPT, PGK1	729	116	7720	4.92976	2.42e-22	3.46e-23	1.18e-21
DEN	negative regulation of apoptotic process	53	0.0307017	0.000406	HSP90AB1, EIF5A, PINK1, BNIP3, PRDX5, PRDX3, AQP1, YBX1, GPX1, RGN, CAT, DNAJC3, HIGD1A, DHCR24, EGFR, DDB1, POR, NME2, CTH, KRT18, CTSH, GSTP1, ARL6IP1, FKBP8, GCLC, MYDGF, CLU, CD74, MIF, DDX3X, XBP1, ALB, NPM1, DAD1, DNAJA1, GLO1, HSPA5, FN1, HPN, PHB, TMBIM6, TMBIM4, RPS6, PARK7, TAX1BP1, RPS3A1, ATF5, PRELID1, HSP90B1, ALDH2, FABP1, HSPD1, CBS	1026	566	18082	1.65028	0.745147	0.0159545	0.737768
DEN	proteolysis	51	0.0295431	0.00220524	UQCRC2, MASP2, LGMN, HP, C1RA, LONP1, LONP2, CFI, PSMD8, F12, CTSZ, F10, F9, CTSS, F7, PSMA2, LAP3, CTSL, PSMA1, PSMA6, PSMA5, PSEN2, PSMA3, F2, CTSD, CTSB, CTSH, PMPCB, SHFM1, MST1, PSMA7, CPN1, PSMB5, PSMB4, PSMB7, PSMB6, PSMB1, KLKB1, PSMB3, PSMB2, C2, HGFAC, HPN, CFB, SPPL2A, TMPRSS6, PLG, PARK7, SPCS1, C1S1, CPB2	1026	582	18082	1.54435	0.999409	0.0665112	3.94641
DEN	fatty acid metabolic process	48	0.0278053	4.25e-22	ACOX2, ACOX1, ACADSB, ECH1, HACD3, C3, EHHADH, ECHDC2, ECHS1, HADHA, HADHB, NDUFS6, PECR, APOA2, ACSL1, ELOVL5, ELOVL3, FASN, HSD17B4, ANGPTL3, HADH, ACAA1A, ACAA1B, GHR, SCD1, ECI1, ACAA2, ACADM, LIPA, ACADS, FADS1, AMACR, DECR2, ADIPOR2, FADS2, CYB5A, DECR1, CPT1A, ACADVL, ACSM1, BAAT, MLYCD, H2-KE6, FABP2, LIPC, SLC27A2, SLC27A5, CROT	1026	156	18082	5.4227	1.43e-18	2.86e-19	7.75e-19
DEN	immune system process	47	0.027226	1.22e-06	MBL1, MBL2, C9, IFITM2, MASP2, C3, IFITM3, H2-D1, HP, C1QC, CD74, B2M, MIF, SERINC3, C1RA, FGG, FGA, DDX3X, FGB, SQSTM1, IL1RAP, CFH, LBP, CFI, C2, H2-K1, H2-Q10, BST2, HC, CFB, MSRB1, CD5L, H2-AB1, SERPING1, LGALS9, C8G, MARCH1, C8A, PSMA1, C1QB, C8B, C4BP, H2-EB1, H2-AA, H2-T23, PTMS, C1S1	1026	383	18082	2.16271	0.00410447	9.56e-05	0.00222783
DEN	Complement and coagulation cascades	43	0.0249089	5.33e-24	MBL1, MBL2, C9, C3, MASP2, C6, C1QC, F13B, C1RA, FGG, SERPINA1B, FGA, SERPINA1A, FGB, SERPINA1D, KLKB1, SERPINA1C, SERPINC1, CFH, C2, CFI, KNG1, F12, F10, KNG2, HC, C4B, CFB, F9, SERPINA1E, SERPING1, F7, PLG, C8G, C8A, C1QB, C8B, C4BP, SERPINF2, F2, SERPIND1, C1S1, CPB2	729	76	7720	5.99163	1.43e-21	1.59e-22	7.01e-21
DEN	innate immune response	36	0.020854	0.00721925	MBL1, HMGB1, MBL2, C9, IFITM2, MASP2, C3, IFITM3, C1QC, B2M, MIF, SERINC3, C1RA, FGG, FGA, DDX3X, FGB, IL1RAP, CFH, LBP, C2, CFI, TYROBP, APCS, BST2, C4B, CFB, HC, MSRB1, SERPING1, C8G, C8A, C1QB, C8B, C4BP, C1S1	1026	400	18082	1.58614	1	0.169913	12.3785
DEN	Peroxisome	35	0.0202747	1.62e-14	ACOX2, ACOX1, HACL1, ECH1, EHHADH, PRDX5, PRDX1, AGXT, PIPOX, PECR, ACSL1, PEX19, GSTK1, PEX16, NUDT7, IDH2, IDH1, ABCD3, PXMP2, HSD17B4, CAT, ACAA1A, ACAA1B, HMGCL, AMACR, DECR2, EPHX2, PHYH, HAO1, DHRS4, BAAT, MLYCD, SCP2, SLC27A2, CROT	729	83	7720	4.4656	4.36e-12	3.96e-13	2.13e-11
DEN	Protein processing in endoplasmic reticulum	35	0.0202747	1.28e-05	HSP90AB1, PDIA3, PDIA6, PDIA4, LMAN2, SKP1A, CALR, LMAN1, CANX, XBP1, DNAJA1, MAN1A, RPN1, DAD1, HSPA5, RPN2, SAR1B, DNAJC3, TRAM1, HSPA8, SEC61A1, P4HB, HERPUD1, VIMP, BCAP31, ATF4, HSP90B1, SEC61B, TXNDC5, SEC13, AMFR, SSR4, SEC61G, SSR2, SSR3	729	168	7720	2.20622	0.00343696	0.000108	0.016817
DEN	Biosynthesis of amino acids	33	0.0191161	9.3e-14	ALDOA, TALDO1, ASS1, ALDOB, PGAM1, PAH, ASL, GOT2, ARG1, TPI1, GOT1, MAT1A, IDH2, IDH1, GAPDH, GPT2, ENO1, SHMT1, ACO2, ACO1, OTC, IDH3B, TKT, CPS1, TAT, GLUL, CTH, ALDH7A1, PCX, SDS, GPT, PGK1, CBS	729	78	7720	4.48032	2.5e-11	2.09e-12	1.22e-10
DEN	Chemical carcinogenesis	33	0.0191161	1.86e-11	CYP3A25, CYP2C44, CYP2C68, UGT2B1, ADH5, GSTM6, GSTM1, GSTM2, CBR1, ADH1, GSTK1, ADH4, SULT1A1, UGT2A3, CYP2C37, GSTA3, CYP2C54, GSTA4, CYP3A13, CYP3A11, CYP2C29, EPHX1, GSTT1, CYP1A2, CYP2E1, UGT1A1, CYP2C50, UGT2B36, UGT2B34, UGT2B5, GSTP2, MGST1, GSTP1	729	92	7720	3.79853	5.01e-09	3.34e-10	2.45e-08
DEN	Phagosome	33	0.0191161	0.000159	MBL1, MBL2, RAB5C, C3, TUBB2A, H2-D1, ATP6V1G1, CALR, CANX, ITGB1, ACTG1, ATP6V0C, C1RA, SEC61A1, TUBB4B, H2-K1, ACTB, H2-Q10, H2-AB1, CTSS, M6PR, ATP6V1F, CTSL, LAMP1, LAMP2, SEC61B, ATP6V1E1, H2-EB1, TUBA4A, H2-AA, H2-T22, H2-T23, SEC61G	729	174	7720	2.00842	0.0418421	0.000971	0.208579
DEN	protein folding	31	0.0179576	1.93e-11	HSP90AB1, FKBP8, GRPEL1, PDIA3, TXN2, FKBP4, PDIA6, TXN1, PDIA4, CCT3, CALR, CANX, CD74, DNAJA1, HSPE1, QSOX1, HSPA8, HSPA9, TXNL1, P4HB, ST13, CCT7, TRAP1, HSP90B1, CCT5, PPIB, TXNDC5, CCT8, HSPD1, AHSA1, FKBP2	1026	128	18082	4.26826	6.49e-08	4.06e-09	3.52e-08
DEN	response to oxidative stress	31	0.0179576	5.39e-11	NDUFB4, ALAD, GCLC, ATOX1, PINK1, PRDX5, PRDX2, PRDX3, PRDX1, RPS3, PSMB5, GPX1, APOE, GPX4, TOR1A, ETFDH, IDH1, CAT, NDUFS2, DHCR24, CAR3, EGFR, SELK, NDUFA6, CST3, MSRB1, TAT, PARK7, NAPRT, HAO1, PEBP1	1026	133	18082	4.1078	1.81e-07	9.54e-09	9.82e-08
DEN	Systemic lupus erythematosus	30	0.0173783	8.93e-05	HIST1H4M, C9, C3, C6, C1QC, HIST2H2AA1, C1RA, HIST1H4B, HIST2H2AC, H2AFZ, HIST1H4F, HIST1H4C, C2, HIST1H4D, HIST1H4H, HIST1H2BC, C4B, HC, HIST1H2BG, H2-AB1, H2AFJ, C8G, C8A, C8B, C1QB, H2-EB1, H3F3A, H2-AA, HIST1H3E, C1S1	729	147	7720	2.16119	0.0237298	0.0006	0.117248
DEN	Retinol metabolism	27	0.0156405	9.13e-08	CYP3A25, CYP2C44, CYP2C68, UGT2B1, ADH5, CYP2A12, RDH9, ADH1, ADH4, ALDH1A7, UGT2A3, CYP2C37, CYP2C54, CYP3A13, CYP3A11, CYP2C29, CYP1A2, UGT1A1, CYP2C50, DHRS3, UGT2B36, DHRS4, UGT2B34, UGT2B5, CYP2A5, AOX3, RETSAT	729	89	7720	3.21265	2.46e-05	1.12e-06	0.00012
DEN	carbohydrate metabolic process	27	0.0156405	0.000109	LDHA, TALDO1, UGDH, GPI1, PDHB, GALK1, GLO1, PDHA1, GAPDH, AMY1, GPD1, FBP1, FUCA1, HAGH, PGM2, KHK, PPP1CA, PGLS, GBE1, GCK, H6PD, PYGL, STBD1, PGK1, DCXR, MDH2, MDH1	1026	206	18082	2.30991	0.307418	0.00508879	0.198774
DEN	cholesterol metabolic process	26	0.0150612	1.32e-11	CYB5R3, FDX1, APOC1, APLP2, APOA4, APOB, APOA2, APOA1, INSIG2, APOE, SAA1, APOF, LCAT, APOC3, INSIG1, CAT, ANGPTL3, DHCR24, CEBPA, EBP, FDPS, MTTP, LRP1, CYP27A1, PON1, LIPC	1026	89	18082	5.14852	4.44e-08	2.96e-09	2.41e-08
DEN	Metabolism of xenobiotics by cytochrome P450	26	0.0150612	1.76e-10	CYP2F2, UGT2B1, ADH5, GSTM6, GSTM1, GSTM2, CBR1, ADH1, ADH4, GSTK1, UGT2A3, AKR7A5, GSTA3, GSTA4, GSTT1, EPHX1, CYP2E1, CYP1A2, UGT1A1, DHDH, UGT2B36, UGT2B34, UGT2B5, GSTP2, MGST1, GSTP1	729	64	7720	4.30213	4.74e-08	2.63e-09	2.31e-07
DEN	PPAR signaling pathway	25	0.0144819	1.64e-07	SCD1, ACOX2, ACOX1, ACADM, EHHADH, FADS2, DBI, CPT1A, PCK1, APOA2, ACSL1, APOA1, CYP27A1, APOA5, APOC3, UBC, FABP1, FABP2, ACAA1A, CYP8B1, SLC27A2, SCP2, ACAA1B, SLC27A5, FABP5	729	80	7720	3.30933	4.42e-05	1.84e-06	0.000216
DEN	Fatty acid degradation	24	0.0139026	1.01e-11	ECI1, ACAA2, ACOX1, GCDH, ACADSB, ACADM, ACADS, EHHADH, ADH5, ECHS1, ACAT1, CPT1A, ALDH3A2, HADHA, HADHB, ACADVL, ALDH7A1, ACSL1, ADH1, ADH4, ALDH2, ACAA1A, HADH, ACAA1B	729	49	7720	5.18686	2.72e-09	2.09e-10	1.33e-08
DEN	Fatty acid metabolism	24	0.0139026	2.84e-11	SCD1, ACAA2, ACOX1, ACADSB, ACADM, HACD3, ACADS, FADS1, EHHADH, HSD17B12, ECHS1, FADS2, ACAT1, CPT1A, HADHA, HADHB, ACADVL, PECR, ACSL1, ELOVL5, FASN, ACAA1A, HADH, ACAA1B	729	51	7720	4.98346	7.64e-09	4.77e-10	3.73e-08
DEN	Glycolysis / Gluconeogenesis	24	0.0139026	1.27e-08	ALDOA, LDHA, ALDOB, FBP1, PGAM1, ADH5, ACSS2, GPI1, ALDH3A2, PDHB, PCK1, PGM2, ALDH7A1, G6PC, TPI1, GCK, AKR1A1, ADH1, ADH4, ALDH2, PDHA1, PGK1, GAPDH, ENO1	729	66	7720	3.85085	3.42e-06	1.63e-07	1.67e-05
DEN	Drug metabolism - cytochrome P450	24	0.0139026	1.27e-08	GSTA3, GSTA4, UGT2B1, MAOB, ADH5, GSTT1, CYP1A2, CYP2E1, GSTM6, UGT1A1, GSTM1, GSTM2, FMO5, UGT2B36, UGT2B34, ADH1, GSTK1, ADH4, UGT2B5, AOX3, UGT2A3, GSTP2, GSTP1, MGST1	729	66	7720	3.85085	3.42e-06	1.63e-07	1.67e-05
DEN	Steroid hormone biosynthesis	24	0.0139026	3.44e-06	CYP2D9, CYP2D10, CYP2C37, CYP2C54, CYP3A25, CYP2C44, CYP3A13, CYP2D40, CYP3A11, CYP2C68, UGT2B1, CYP2C29, HSD17B12, CYP1A2, CYP2E1, COMT, UGT1A1, CYP2C50, UGT2B36, UGT2B34, UGT2B5, CYP2D26, H2-KE6, UGT2A3	729	87	7720	2.92134	0.000924	3.08e-05	0.0045163
DEN	aging	24	0.0139026	0.000122	TSPO, GCLC, FADS1, EIF5A, SERPING1, EEF2, DCN, CANX, PCK1, SIRT3, ARG1, LONP1, LRP1, SERPINF1, APOE, AGT, RGN, PEBP1, ABAT, RPN2, CAT, AMFR, IGFBP2, SCP2	1026	173	18082	2.44492	0.336722	0.00553277	0.222143
DEN	fatty acid beta-oxidation	23	0.0133234	1.82e-16	ECI1, ACOX2, ACAA2, ACOX1, ACADM, ECH1, EHHADH, ECHS1, ECHDC2, DECR1, ACAT1, CPT1A, HADHA, HADHB, ACAT3, ACADVL, ABCD3, HSD17B4, ACAA1A, HADH, ACAA1B, SLC27A2, CROT	1026	44	18082	9.21243	7.48e-13	1.25e-13	4e-13
DEN	proteolysis involved in cellular protein catabolic process	23	0.0133234	1.57e-13	CTSZ, LGMN, CTSS, PSMA7, PLG, PSMB5, PSMA2, PSMB4, CTSL, PSMA1, LONP1, PSMB7, PSMB6, PSMB1, PSMA6, PSMA5, PSMB3, PSMA3, PSMB2, HSPA5, CTSB, DNAJC3, CTSH	1026	57	18082	7.11135	5.3e-10	5.89e-11	2.87e-10
DEN	Proteasome	23	0.0133234	1.03e-11	SHFM1, PSMA7, PSMB5, PSMA2, PSMB4, PSMA1, PSMB7, PSMB6, PSMC5, PSMB1, PSMC4, PSMA6, PSME1, PSMA5, PSMC3, PSMB3, PSMA3, PSMB2, PSMD2, POMP, PSMD4, PSMD6, PSMD8	729	45	7720	5.41259	2.76e-09	1.97e-10	1.35e-08
DEN	blood coagulation	23	0.0133234	9.74e-10	KNG1, F12, C9, F10, SERPINA10, C3, F9, SERPING1, F7, ANXA5, PLG, F13B, FGG, FGA, FGB, KLKB1, F2, APOH, SERPINC1, VKORC1, HRG, SERPIND1, CPB2	1026	84	18082	4.82556	3.28e-06	1.37e-07	1.78e-06
DEN	Valine, leucine and isoleucine degradation	23	0.0133234	1.3e-09	BCKDHA, ACAA2, HSD17B10, ACADSB, ACADM, ACADS, EHHADH, ECHS1, ACAT1, ALDH3A2, HIBADH, HADHA, HADHB, ALDH7A1, MUT, ALDH2, AOX3, ABAT, ACAA1A, HADH, ACAA1B, PCCB, HMGCL	729	55	7720	4.42848	3.49e-07	1.84e-08	1.71e-06
DEN	response to lipopolysaccharide	22	0.0127441	0.00403973	ALDOA, ALAD, CEBPB, UGT2B1, MAOB, ADH5, PRDX2, COMT, CYP1A2, DCN, PRDX3, CPS1, UGT1A1, LGALS9, GCH1, PCK1, APOB, WFDC21, RPL13A, LBP, HSPD1, MGST1	1026	197	18082	1.96814	0.999999	0.105701	7.1167
DEN	cell redox homeostasis	21	0.0121648	2.42e-10	GLRX3, TXNL1, P4HB, GLRX5, GCLC, VIMP, PDIA3, TXN2, PRDX4, PRDX5, PDIA6, TXN1, PRDX2, PDIA4, PRDX3, PRDX1, GPX1, PRDX6, TXNDC15, TXNDC5, QSOX1	1026	65	18082	5.69384	8.14e-07	4.07e-08	4.41e-07
DEN	Cardiac muscle contraction	21	0.0121648	1.97e-05	UQCRC2, UQCRC1, COX7A2, CYC1, COX8A, COX7B, COX7C, COX4I1, ATP1A1, COX7A2L, COX5A, UQCRFS1, COX5B, UQCRQ, COX6C, UQCR10, UQCR11, UQCRH, COX6B1, COX6A1, UQCRB	729	77	7720	2.88814	0.00529182	0.000152	0.0259156
DEN	protein homooligomerization	21	0.0121648	0.00840372	CHMP2A, EEF1A1, ALAD, CLDN3, CHMP4B, AK3, DPYS, ANXA5, ACAT1, CPT1A, GCH1, ST13, TAF10, FIS1, GLUL, LONP1, MAT1A, NPM1, TOR1A, TGM2, SLC22A1	1026	197	18082	1.87868	1	0.189805	14.2656
DEN	steroid metabolic process	20	0.0115855	1.73e-07	CYB5R3, EBP, SC5D, CYP3A13, FDX1, FDPS, CYP1A2, CYP2E1, MTTP, G6PC, APOB, DHRS4, APOA1, INSIG2, AKR1C6, SULT1A1, APOF, LCAT, INSIG1, DHCR24	1026	84	18082	4.19614	0.000581	1.71e-05	0.000315
DEN	negative regulation of peptidase activity	20	0.0115855	3.06e-05	KNG1, MUG1, SERPINA10, PZP, CST3, SERPING1, SERPINA1E, AMBP, SERPINA3K, SERPINA3N, SERPINA3M, SERPINA1B, SPINT2, SERPINF2, SERPINA1C, CSTB, SERPINC1, ITIH4, PEBP1, SERPIND1	1026	117	18082	3.01261	0.0979967	0.00163576	0.055851
DEN	Antigen processing and presentation	20	0.0115855	0.000169	HSP90AB1, H2-K1, H2-Q10, PDIA3, LGMN, H2-D1, H2-AB1, CTSS, CALR, CANX, CD74, B2M, CTSL, PSME1, H2-EB1, H2-AA, H2-T22, H2-T23, CTSB, HSPA8	729	82	7720	2.58289	0.0443323	0.00100716	0.221264
DEN	antigen processing and presentation of exogenous peptide antigen via MHC class I, TAP-dependent	19	0.0110063	1.38e-15	H2-K1, H2-Q10, H2-D1, CALR, PSMA7, B2M, PSMB5, PSMA2, PSMB4, PSMA1, PSMB7, PSMB6, PSMB1, PSMA6, PSMA5, PSMB3, PSMA3, PSMB2, H2-T23	1026	30	18082	11.1617	4.49e-12	6.41e-13	2.43e-12
DEN	triglyceride metabolic process	19	0.0110063	6.33e-13	SCD1, APOC1, CYP2E1, DBI, CPT1A, MTTP, GPX1, G6PC, ACSL1, INSIG2, APOE, APOF, APOC3, INSIG1, APOA5, APOH, CAT, LIPC, ANGPTL3	1026	39	18082	8.58594	2.13e-09	1.94e-10	1.16e-09
DEN	hemostasis	19	0.0110063	1.96e-11	KNG1, F12, F10, SERPINA10, F9, SERPING1, F7, ANXA5, PLG, F13B, FGG, FGA, FGB, KLKB1, F2, SERPINC1, HRG, SERPIND1, CPB2	1026	46	18082	7.27939	6.6e-08	3.88e-09	3.58e-08
DEN	Citrate cycle (TCA cycle)	19	0.0110063	3.77e-11	DLST, ACO2, ACO1, SUCLG2, SUCLG1, IDH3B, PDHB, PCK1, SDHA, SDHB, PCX, SDHD, IDH2, IDH1, PDHA1, FH1, SUCLA2, MDH2, MDH1	729	32	7720	6.28772	1.01e-08	5.96e-10	4.95e-08
DEN	complement activation, classical pathway	19	0.0110063	6.16e-10	MBL1, MBL2, C9, MASP2, HC, C3, C4B, CRP, SERPING1, C1QC, C8G, C8A, C8B, C1RA, C1QB, C4BP, CFI, C2, C1S1	1026	55	18082	6.08822	2.07e-06	9.88e-08	1.12e-06
DEN	Staphylococcus aureus infection	19	0.0110063	2.8e-07	MBL1, MBL2, C4B, CFB, MASP2, HC, C3, H2-AB1, C1QC, PLG, C1RA, C1QB, FGG, H2-EB1, CFH, H2-AA, CFI, C2, C1S1	729	50	7720	4.02414	7.55e-05	2.69e-06	0.000369
DEN	lipid transport	19	0.0110063	5.01e-05	TSPO, APOC1, STARD10, ABCA6, MTTP, APOA4, GOT2, PRELID1, APOA2, APOB, APOA1, APOE, APOF, APOC4, APOC3, APOA5, LBP, SCP2, APOM	1026	111	18082	3.01668	0.155256	0.00247812	0.09135
DEN	protein stabilization	19	0.0110063	0.000322	PHB, CLU, CHP1, PINK1, CCT3, CALR, PARK7, CCT7, LAMP1, PFN1, CCT5, LAMP2, APOA1, PEX19, PPIB, CCT8, NPM1, HSPD1, GAPDH	1026	128	18082	2.61603	0.662013	0.0131415	0.585856
DEN	acute-phase response	18	0.010427	9.74e-13	CRP, SAA4, HP, UGT1A1, AHSG, ORM1, SERPINA3N, SERPINA1B, SAA2, SERPINA1A, SAA1, SERPINF2, SERPINA1D, F2, ITIH4, LBP, ORM2, FN1	1026	35	18082	9.06366	3.28e-09	2.73e-10	1.78e-09
DEN	glutathione metabolic process	18	0.010427	6.55e-10	GSTA3, GSTA4, GCLC, GSTT1, HAGH, GSTM1, GPX1, GSTM2, CTH, GSTK1, GPX4, EEF1G, IDH1, GSTZ1, GLO1, GSTP2, GSTP1, MGST1	1026	49	18082	6.47404	2.21e-06	1e-07	1.2e-06
DEN	proton transport	18	0.010427	1.23e-08	ATP5D, ATP5E, ATP5J2, ATP5B, ATP5G2, ATP5G1, ATP6V1G1, ATP5G3, ATP6V1F, ATP6V0C, ATP6V1E1, ATP5C1, ATP5L, ATP5O, ATP5A1, ATP5H, ATP5K, ATP5J	1026	58	18082	5.46945	4.13e-05	1.53e-06	2.24e-05
DEN	cholesterol homeostasis	18	0.010427	4.81e-08	TMEM97, HPN, EPHX2, MTTP, APOA4, G6PC, APOA2, APOB, APOA1, ABCG5, DGAT2, XBP1, APOE, LCAT, APOC3, APOA5, ANGPTL3, LIPC	1026	63	18082	5.03537	0.000162	5.06e-06	8.77e-05
DEN	protein homotetramerization	18	0.010427	6.03e-07	MBL1, ALDOA, HSD17B10, SHMT1, ACADM, ACADS, PCBD1, APOA1BP, FBP1, DPYS, DECR1, CTH, MAT1A, ACOT13, CAT, GNMT, DCXR, DCTPP1	1026	74	18082	4.28687	0.00202852	5.21e-05	0.0010999
DEN	response to organic cyclic compound	18	0.010427	1.93e-06	TXN2, FADS1, EPHX1, NEDD8, COMT, ACAT1, TAT, CPT1A, CTSL, ACSL1, LONP2, PLIN2, PSMB2, VKORC1, ABCD3, IDH1, HRG, DPYD	1026	80	18082	3.96535	0.0064883	0.000145	0.00352593
DEN	response to ethanol	18	0.010427	0.000316	RBP4, ALAD, EEF1B2, PHB, MAOB, EEF2, CYP2E1, CDO1, GOT2, EIF4EBP1, RHOA, PEMT, PEBP1, ABAT, CAT, SDF4, GSTP1, CAR3	1026	117	18082	2.71135	0.655043	0.013054	0.574863
DEN	tricarboxylic acid cycle	17	0.00984771	3.42e-13	DLST, ACO2, ACO1, SUCLG2, SUCLG1, IDH3B, PDHB, SDHA, SDHB, SDHD, IDH2, IDH1, PDHA1, FH1, SUCLA2, MDH2, MDH1	1026	29	18082	10.3312	1.15e-09	1.15e-10	6.24e-10
DEN	Pyruvate metabolism	17	0.00984771	1.57e-07	LDHA, LDHD, GRHPR, ACSS2, ACAT1, PDHB, ALDH3A2, PCK1, HAGH, PCX, ALDH7A1, ALDH2, GLO1, FH1, PDHA1, MDH2, MDH1	729	39	7720	4.61609	4.23e-05	1.84e-06	0.000207
DEN	Glycine, serine and threonine metabolism	17	0.00984771	2.4e-07	SHMT1, MAOB, PGAM1, GRHPR, AGXT, PIPOX, ALDH7A1, CTH, ALAS1, ALAS2, SDS, BHMT, DMGDH, GCSH, GAMT, GNMT, CBS	729	40	7720	4.50069	6.44e-05	2.48e-06	0.000315
DEN	response to nutrient	17	0.00984771	2.51e-06	ALAD, GCLC, AHCY, TXN2, ADIPOR2, COX4I1, UGT1A1, POR, ACSL1, APOA1, ABCG5, DAD1, SERPINC1, DPYD, C2, IGFBP2, HMGCL	1026	73	18082	4.10417	0.00840157	0.000179	0.00457003
DEN	Tryptophan metabolism	17	0.00984771	3.04e-06	GCDH, EHHADH, MAOB, ECHS1, KMO, CYP1A2, ACAT1, ALDH3A2, HADHA, INMT, TDO2, ALDH7A1, HAAO, ALDH2, AOX3, CAT, HADH	729	47	7720	3.83037	0.000818	2.82e-05	0.00399989
DEN	response to glucocorticoid	17	0.00984771	3.65e-06	HMGB1, ALAD, ASS1, CDO1, TAT, AGXT, CPN1, CTSL, APOA2, SDC1, GOT1, SULT1A1, LCAT, RHOA, HSPD1, IGFBP2, GHR	1026	75	18082	3.99472	0.0122215	0.000246	0.00666062
DEN	rRNA processing	17	0.00984771	0.00203629	RPL35A, RPL14, EMG1, RPL26, RPS6, NOP10, RPS7, IMP3, RPS19, RPS28, RPS16, RPL7, RPS17, RPS15, RPL11, RPL5, RPS24	1026	126	18082	2.37781	0.998954	0.0632732	3.64934
DEN	autophagy	17	0.00984771	0.00668676	EVA1A, HMGB1, GABARAPL1, CHMP4B, TMBIM6, PINK1, RAB1B, GABARAP, PARK7, TMEM208, LAMP1, EI24, SQSTM1, TMEM59, VAMP8, XBP1, STBD1	1026	142	18082	2.10989	1	0.159509	11.5173
DEN	ATP metabolic process	16	0.00926843	1.91e-09	ATP5D, ATP5J2, ATP5B, AK3, AK2, ATP5G1, SLC25A25, ENTPD5, ATP5C1, ATP5L, ATP5O, ATP5A1, ATP5H, ATP5K, HSPA8, ATP5J	1026	40	18082	7.04951	6.43e-06	2.57e-07	3.49e-06
DEN	Glyoxylate and dicarboxylate metabolism	16	0.00926843	7.93e-09	SHMT1, ACO2, ACO1, HOGA1, GRHPR, ACAT1, AGXT, HYI, HAO1, GLUL, MUT, GCSH, CAT, PCCB, MDH2, MDH1	729	29	7720	5.84268	2.13e-06	1.07e-07	1.04e-05
DEN	fatty acid biosynthetic process	16	0.00926843	1.41e-05	SCD1, SC5D, HACD3, FADS1, HSD17B12, FADS2, PECR, ACSM1, ELOVL5, MLYCD, ELOVL3, FASN, ABCD3, H2-KE6, LIPC, PCCB	1026	74	18082	3.81055	0.0464009	0.000805	0.0257326
DEN	Arginine and proline metabolism	16	0.00926843	2.66e-05	GOT2, SAT1, LAP3, ARG1, ALDH7A1, GOT1, MAOB, HOGA1, ALDH2, PRODH2, ALDH4A1, GAMT, AGMAT, OAT, ALDH3A2, PRODH	729	49	7720	3.45791	0.00712976	0.000199	0.0349473
DEN	Glutathione metabolism	16	0.00926843	0.000117	GSTA3, GSTA4, GCLC, GSTT1, GSTM6, GSTM1, LAP3, GPX1, GSTM2, GPX4, GSTK1, IDH2, IDH1, GSTP2, GSTP1, MGST1	729	55	7720	3.08068	0.0310766	0.00077	0.154098
DEN	lipid homeostasis	15	0.00868915	2.7e-08	CEBPA, ACOX2, GCDH, ACOX1, ACADSB, ACADM, ACADS, APOA4, ACADVL, G6PC, GCK, APOE, ACAD11, ANGPTL3, ETFA	1026	41	18082	6.44773	9.1e-05	2.94e-06	4.93e-05
DEN	steroid biosynthetic process	15	0.00868915	7.3e-06	HSD17B11, CYB5R3, EBP, TSPO, SC5D, FDX1, HSD3B7, HSD17B12, HINT2, FDPS, AKR1C20, AKR1C6, H2-KE6, SCP2, DHCR24	1026	62	18082	4.26382	0.0242904	0.000439	0.013319
DEN	Drug metabolism - other enzymes	15	0.00868915	0.000183	UPB1, UGT2B1, UPP2, DPYS, UGT1A1, UGT2B36, UGT2B34, CES2A, UGT2B5, CES1D, DPYD, CES1E, UGT2A3, CES2E, CES1C	729	51	7720	3.11466	0.0479601	0.00104516	0.2398
DEN	nucleosome assembly	15	0.00868915	0.0021872	H1F0, HIST1H4M, HIST1H2BC, HIST1H1E, HIST1H1C, HIST1H2BG, HIST2H2AA1, HIST1H4B, NPM1, H3F3A, HIST1H4F, HIST1H4C, HIST1H4D, HIST1H3E, HIST1H4H	1026	104	18082	2.54189	0.999372	0.0665807	3.91474
DEN	Pertussis	15	0.00868915	0.00842792	HC, C3, C4B, SERPING1, ITGB1, C1QC, C1QB, C1RA, C4BP, CFL1, RHOA, CALM3, C2, C1S1, CALM1	729	74	7720	2.14659	0.89738	0.0391552	10.5255
DEN	ribosomal small subunit assembly	14	0.00810988	7.71e-12	RPS25, RPSA, RPS27, RPS28, RPS19, GM10263, RPS17, RPS14, RPS15, RPS27L, RPS10, RPS27RT, RPS2, RPS5	1026	21	18082	11.7492	2.6e-08	1.85e-09	1.41e-08
DEN	ATP synthesis coupled proton transport	14	0.00810988	3.9e-11	ATP5D, GM10250, ATP5E, ATP5B, ATP5G2, ATP5G1, ATP5G3, ATP5C1, ATP5L, ATP5O, ATP5A1, ATP5H, ATP5K, ATP5J	1026	23	18082	10.7275	1.31e-07	7.29e-09	7.11e-08
DEN	cytoplasmic translation	14	0.00810988	1.76e-08	GM10073, RPL35A, RPL15, RPL26, RPL36, RPLP2, EIF4B, RPL7, RPL31, RPL22, RPL6, RPLP0, RPLP1, RPL8	1026	34	18082	7.25685	5.93e-05	2.04e-06	3.21e-05
DEN	Propanoate metabolism	14	0.00810988	2.41e-07	LDHA, ACADM, SUCLG2, SUCLG1, EHHADH, ECHS1, ACSS2, ACAT1, HADHA, MUT, MLYCD, ABAT, SUCLA2, PCCB	729	27	7720	5.49103	6.49e-05	2.4e-06	0.000317
DEN	Pentose and glucuronate interconversions	14	0.00810988	1.24e-05	SORD, UGT2B1, UGDH, UGT1A1, DHDH, ALDH3A2, UGT2B36, AKR1A1, UGT2B34, ALDH2, UGT2B5, UGT2A3, UGP2, DCXR	729	36	7720	4.11827	0.00333748	0.000108	0.0163295
DEN	Alanine, aspartate and glutamate metabolism	14	0.00810988	1.75e-05	ASS1, NIT2, GLUD1, CPS1, ASL, AGXT, GOT2, GLS2, GLUL, GOT1, ABAT, ALDH4A1, GPT, GPT2	729	37	7720	4.00697	0.00470322	0.000139	0.0230266
DEN	Tyrosine metabolism	14	0.00810988	3.34e-05	MAOB, ADH5, HGD, COMT, TAT, MIF, FAH, GOT2, GOT1, ADH1, ADH4, GSTZ1, AOX3, HPD	729	39	7720	3.80148	0.00895431	0.000243	0.0439289
DEN	Cysteine and methionine metabolism	14	0.00810988	4.53e-05	LDHA, AHCY, CDO1, TAT, TST, GOT2, CTH, GOT1, MAT1A, SDS, BHMT, MDH2, CBS, MDH1	729	40	7720	3.70645	0.0121167	0.000313	0.0595335
DEN	response to endoplasmic reticulum stress	14	0.00810988	0.000316	P4HB, HERPUD1, CEBPB, DDRGK1, PDIA3, TMBIM6, UFC1, PDIA6, EEF2, PDIA4, ATF4, XBP1, TXNDC5, HSPA5	1026	76	18082	3.24649	0.654573	0.0131993	0.574131
DEN	response to toxic substance	14	0.00810988	0.00106647	GPX1, GLYAT, SDC1, CYP2F2, MAOB, CST3, EPHX2, PON1, EPHX1, PEBP1, CES1D, CPS1, INMT, GSTP1	1026	86	18082	2.86899	0.972477	0.0374992	1.92727
DEN	liver development	14	0.00810988	0.00267622	CEBPA, ACADM, UPB1, OTC, QDPR, HP, ASL, UGT1A1, ACAT1, TAF10, ARG1, BAAT, XBP1, HMGCL	1026	95	18082	2.59719	0.999879	0.076097	4.76995
DEN	gluconeogenesis	13	0.0075306	4.76e-09	RBP4, GPD1, PGAM1, FBP1, GPI1, PCK1, ATF4, TPI1, G6PC, PCX, SDS, PGK1, GAPDH	1026	26	18082	8.81189	1.6e-05	6.17e-07	8.68e-06
DEN	aerobic respiration	13	0.0075306	9.7e-07	UQCRC2, SDHB, UQCR10, UQCRC1, MUP20, NDUFV1, MUP3, BLOC1S1, COX6A1, CAT, PMPCB, UQCRB, SIRT3	1026	39	18082	5.87459	0.00326161	7.97e-05	0.0017696
DEN	ATP biosynthetic process	12	0.00695132	1.33e-08	ALDOA, ATP5D, ATP5E, ATP5J2, CHCHD10, ATP5B, LDHD, ATP5C1, ATP5L, ATP5O, ATP5A1, ATP5K	1026	23	18082	9.19502	4.46e-05	1.59e-06	2.42e-05
DEN	Arginine biosynthesis	12	0.00695132	1.82e-07	GLS2, GOT2, ARG1, GLUL, GOT1, ASS1, OTC, GLUD1, GPT, CPS1, ASL, GPT2	729	19	7720	6.68833	4.89e-05	1.95e-06	0.000239
DEN	lipoprotein metabolic process	12	0.00695132	7.89e-07	APOA4, APOB, APOA2, LRP1, APOA1, APOE, LCAT, APOC3, APOA5, APOC1, APOM, MTTP	1026	32	18082	6.60892	0.00265241	6.64e-05	0.00143864
DEN	biosynthetic process	12	0.00695132	4.02e-06	GOT2, PBLD2, COASY, ALAS1, ALDH1L1, ALAS2, GOT1, FASN, GPT, PCYT2, TAT, GPT2	1026	37	18082	5.71582	0.0134549	0.000266	0.00733736
DEN	Ascorbate and aldarate metabolism	12	0.00695132	1.54e-05	UGT2B36, ALDH7A1, UGT2B34, UGT2B1, UGDH, UGT2B5, ALDH2, RGN, UGT2A3, GULO, UGT1A1, ALDH3A2	729	27	7720	4.7066	0.0041439	0.000126	0.0202828
DEN	Biosynthesis of unsaturated fatty acids	12	0.00695132	1.54e-05	SCD1, PECR, ACOX1, BAAT, HACD3, ELOVL5, FADS1, HSD17B12, FADS2, ACAA1A, ACAA1B, HADHA	729	27	7720	4.7066	0.0041439	0.000126	0.0202828
DEN	beta-Alanine metabolism	12	0.00695132	0.000135	ALDH7A1, ACADM, MLYCD, UPB1, EHHADH, ALDH2, ABAT, DPYS, ECHS1, DPYD, ALDH3A2, HADHA	729	33	7720	3.85085	0.0356917	0.000865	0.177383
DEN	cellular response to oxidative stress	12	0.00695132	0.00075	TXNL1, LONP1, NME2, VIMP, TXN2, XBP1, PINK1, PRDX2, TXN1, PRDX3, PARK7, GJB2	1026	63	18082	3.35691	0.919982	0.027671	1.35868
DEN	Porphyrin and chlorophyll metabolism	12	0.00695132	0.00109457	UGT2B36, ALAD, ALAS1, ALAS2, UGT2B34, BLVRB, UGT2B1, UGT2B5, CP, UGT2A3, UROD, UGT1A1	729	41	7720	3.09947	0.25517	0.00599419	1.4288
DEN	glucose metabolic process	12	0.00695132	0.00144222	PGM2, TPI1, GCK, H6PD, PDHA1, GAPDH, CPT1A, PDHB, DCXR, FABP5, PCK1, SERP1	1026	68	18082	3.11008	0.992245	0.0493595	2.59789
DEN	response to peptide hormone	12	0.00695132	0.00258829	SERPINA3K, SERPINA3N, BSG, SERPINA3M, SERPINA1B, SERPINA1A, PHB, SERPINA1D, ALDOB, APOC3, SERPINA1C, SERPINA1E	1026	73	18082	2.89706	0.999838	0.0749535	4.61671
DEN	Linoleic acid metabolism	12	0.00695132	0.005919	CYP2J5, CYP2C37, CYP2C54, CYP3A25, CYP3A13, CYP2C44, CYP3A11, CYP2C68, CYP2C29, CYP2E1, CYP1A2, CYP2C50	729	50	7720	2.54156	0.797485	0.0296816	7.50449
DEN	Lysine degradation	12	0.00695132	0.0080518	GCDH, DLST, ALDH7A1, EHHADH, ALDH2, ECHS1, AASS, HADH, ACAT1, ALDH3A2, PIPOX, HADHA	729	52	7720	2.44381	0.886358	0.0387685	10.0785
DEN	fibrinolysis	11	0.00637205	7.6e-10	F12, FGG, FGA, FGB, KLKB1, F2, HRG, SERPING1, TMPRSS6, CPB2, PLG	1026	15	18082	12.9241	2.56e-06	1.11e-07	1.39e-06
DEN	fatty acid beta-oxidation using acyl-CoA dehydrogenase	11	0.00637205	1.9e-08	ACOX2, ACADVL, GCDH, ACOX1, ACADSB, ACADM, ACADS, ETFDH, ACAD11, ETFB, ETFA	1026	19	18082	10.2032	6.38e-05	2.13e-06	3.46e-05
DEN	cholesterol efflux	11	0.00637205	1.68e-06	APOA4, APOB, APOA2, APOA1, ABCG5, APOE, APOF, APOC3, APOA5, APOC1, APOM	1026	28	18082	6.92363	0.00565691	0.000129	0.00307285
DEN	epoxygenase P450 pathway	11	0.00637205	3.48e-06	CYP2A12, CYP2C37, CYP2C54, CYP2C44, CYP2F2, CYP2C68, CYP2C29, CYP2C67, CYP2A5, CYP2E1, CYP2C50	1026	30	18082	6.46205	0.0116374	0.000239	0.00634046
DEN	cholesterol biosynthetic process	11	0.00637205	6.73e-06	APOA4, CYB5R3, EBP, APOA1, INSIG2, APOE, INSIG1, APOA5, FDPS, CES1D, DHCR24	1026	32	18082	6.05817	0.0224002	0.000412	0.0122708
DEN	chaperone-mediated protein folding	11	0.00637205	6.73e-06	FKBP8, PPIB, PEX19, FKBP4, CLU, TOR1A, PDIA4, CALR, CANX, HSPA8, FKBP2	1026	32	18082	6.05817	0.0224002	0.000412	0.0122708
DEN	substantia nigra development	11	0.00637205	3.61e-05	ACTB, CDC42, MAOB, COX6B1, CALM3, NDRG2, HSPA5, NDUFS3, S100A1, CALM1, ATP5J	1026	38	18082	5.10162	0.114538	0.00186972	0.0658704
DEN	cellular iron ion homeostasis	11	0.00637205	0.00017	ISCU, ALAS2, FTL1, HPX, HAMP, ACO1, NDFIP1, CP, TMPRSS6, FTH1, TRF	1026	45	18082	4.30804	0.435537	0.00739951	0.309293
DEN	receptor-mediated endocytosis	11	0.00637205	0.00185859	EGFR, APOB, HSP90B1, LRP1, FTL1, APOA1, APOE, ATP5B, IFITM3, CALR, FTH1	1026	60	18082	3.23103	0.998096	0.0590004	3.33596
DEN	retinoid metabolic process	10	0.00579277	3.22e-07	APOA4, RARRES2, DHRS3, APOA2, APOA1, ADH1, APOE, ADH4, APOC3, ADH5	1026	19	18082	9.27567	0.00108263	2.93e-05	0.000587
DEN	response to cadmium ion	10	0.00579277	2.08e-05	ARG1, ALAD, SORD, GCLC, HAAO, MT1, CYB5A, CAT, GPI1, B2M	1026	29	18082	6.07717	0.0677514	0.00116858	0.0379943
DEN	Phenylalanine metabolism	10	0.00579277	0.000136	GOT2, GLYAT, GM4952, GOT1, MAOB, PAH, TAT, KEG1, MIF, HPD	729	23	7720	4.60428	0.0359313	0.000851	0.178595
DEN	Butanoate metabolism	10	0.00579277	0.000552	ACSM1, ACADS, EHHADH, ABAT, ECHS1, HADH, ACAT1, BDH1, HMGCL, HADHA	729	27	7720	3.92217	0.138087	0.00309106	0.723281
DEN	Pentose phosphate pathway	10	0.00579277	0.00130241	ALDOA, PGM2, PGLS, TALDO1, H6PD, ALDOB, FBP1, RGN, TKT, GPI1	729	30	7720	3.52995	0.295718	0.006987	1.69797
DEN	response to activity	10	0.00579277	0.00154002	ALAD, UQCRC1, GCLC, SLC25A25, SULT1A1, PEBP1, HSPD1, CAT, HADH, PCK1	1026	49	18082	3.59669	0.994424	0.051574	2.77174
DEN	Fat digestion and absorption	10	0.00579277	0.00749098	APOA4, GOT2, APOB, APOA1, ABCG5, DGAT2, FABP1, FABP2, AGPAT2, MTTP	729	38	7720	2.7868	0.867697	0.0367638	9.40818

## Sheet: HBx model
Gene enrichment analysis of HBx model
model	Term	Count	%	PValue	Genes	List Total	Pop Hits	Pop Total	Fold Enrichment	Bonferroni	Benjamini	FDR
HBx	Metabolic pathways	187	0.116055	1.82e-18	LDHA, SC5D, BTD, HMGCR, ATP6AP1, PGD, PGAM1, ACSS2, COX5B, FAH, GOT2, IDH3G, GOT1, ST3GAL4, MAT1A, RGN, DDOST, GPT2, BPNT1, ALDH6A1, AMY1, ACAA2, CYP3A13, SUCLG2, SUCLG1, CYP3A11, QDPR, FBP1, PNPLA2, CDO1, TAT, NME2, BHMT, GULO, MDH2, ALDOA, XDH, CHKA, AHCY, GCLC, CYP3A25, ASS1, CYP2C44, GNE, GLUD1, ALDOB, HSD17B12, HMGCS1, CYP2C40, KMO, ATP6V1B2, ACAT2, GCLM, HADHB, ATP6V0C, ARG1, ISYNA1, GALM, …	623	1278	7720	1.81318	4.98e-16	1.66e-16	2.39e-15
HBx	transport	149	0.0924719	9.19e-09	DYNC1LI2, ATP1B1, AQP9, ATP1B3, AP1G1, ATP6AP1, CHMP7, SELENBP1, SELENBP2, ACBD5, CUL3, GOT2, APOA4, APOB, APOA2, APOA1, APOE, SLC25A23, SLC2A2, RAB24, SAR1B, APOM, SCAMP3, ACTN4, ABCB11, VTI1B, VPS41, TCN2, BCAP31, VAMP8, RAB14, RAB10, DYNLRB1, CROT, FXYD1, GC, CHMP2A, SLC38A4, RBP4, SLC38A3, HDLBP, SNX7, COPZ1, ARF6, ATP6V1B2, LMAN1, TRF, ABCA6, RAB7, ATP6V0C, MTCH1, APOC3, TMEM30B, BTF3, NUP54…	932	1822	18082	1.5866	3.46e-05	2.47e-06	1.7e-05
HBx	oxidation-reduction process	108	0.0670266	4.1e-26	ALDH8A1, CYP2D9, CYP2D10, LDHA, SC5D, ALDH1L1, HMGCR, PGD, IDH3G, PLOD1, PLOD3, ALDH6A1, CYP3A13, CYP3A11, QDPR, CDO1, POR, CYP2D26, GULO, MDH2, SRXN1, XDH, CYP3A25, HSD17B13, GLUD1, HSD17B12, CYP2C40, KMO, FTH1, IDH2, IDH1, SCD1, GPD1, GCDH, SCD2, MAOB, HGD, CYP17A1, NXN, ALDH2, UQCRC2, CYB5R3, CYP2J5, ACOX1, STEAP4, DNAJC10, PRDX5, UQCRFS1, AKR1C14, GPX1, GSR, TDO2, RDH7, AKR1C6, CREG1, VKORC1,…	932	676	18082	3.09961	1.54e-22	1.54e-22	7.57e-23
HBx	lipid metabolic process	76	0.0471669	2.31e-19	PTGES3, CYB5R3, ACOX1, SC5D, GM2A, LDLR, HMGCR, ATP5B, ASAH1, GPX1, APOB, APOA1, INSIG2, ELOVL5, AKR1C6, APOE, SULT1A1, LCAT, INSIG1, PCYT2, AGPAT2, DHCR24, ACAA2, ACADM, LPGAT1, PRKAB1, ADIPOR2, ADIPOR1, PNPLA2, ACADVL, HNF4A, DGAT2, MECR, SLC27A2, AKR1D1, SLC27A5, CROT, CHKA, HDLBP, HSD17B2, C3, HSD17B12, HMGCS1, ECHS1, APOC2, HADHB, RAB7, SERINC5, ISYNA1, ACSL1, XBP1, DHCR7, SERINC1, APOC3, PC…	932	459	18082	3.21241	8.67e-16	4.34e-16	4.26e-16
HBx	metabolic process	75	0.0465463	1.45e-18	ALDH8A1, ARSB, ACOX1, ALDH1L1, HEXA, PGAM1, ACSS2, GSTM7, FAH, ALAS1, GSTM3, UGT1A7C, UGT1A6A, GSTZ1, SUCLA2, MAN2B1, AGPAT2, ACAA2, ALDH6A1, AMY1, ACADM, LPGAT1, ACO2, SUCLG2, SUCLG1, FBP1, PNPLA2, GRHPR, ACADVL, AADAC, MAN2A1, H6PD, ALDH1B1, PKLR, SLC27A2, GSTP2, SLC27A5, ALDH9A1, GSTP1, GANAB, GNE, UGDH, HMGCS1, ECHS1, ACAT2, UGT3A1, UGT3A2, HADHB, ALDH1A1, TPI1, ACSL1, UGT1A2, SRR, GYS2, ALDH…	932	463	18082	3.14276	5.45e-15	1.82e-15	2.67e-15
HBx	Biosynthesis of antibiotics	62	0.0384782	1.89e-19	SC5D, LDHA, HMGCR, PGD, PGAM1, ACSS2, GOT2, IDH3G, GOT1, RGN, CAT, SUCLA2, BPNT1, ACAA2, ACADM, ACO2, SUCLG2, SUCLG1, FBP1, TAT, HAO1, NME2, CTH, SQLE, ALDH1B1, PKLR, PCYOX1, ALDH9A1, MDH2, ALDOA, ASS1, ALDOB, HMGCS1, ECHS1, ACAT2, GPI1, HADHB, ARG1, GALM, TPI1, ISYNA1, IDH2, IDH1, GAPDH, ENO1, DLST, GCDH, ODC1, UAP1, AK3, FDPS, AK2, ACLY, PCK1, SDHA, SDHC, ALDH2, PGK1, IDI1, PSAT1, PAICS, CBS	623	214	7720	3.59011	5.19e-17	2.59e-17	2.49e-16
HBx	translation	58	0.0359958	2.89e-12	RPL18, NARS, RPL15, RPS2, RPS3, SLC25A23, SLC25A3, RPL10, SLC25A1, RPL11, EGFR, DARS, SLC25A5, SARS, MRPL9, EEF2, RPS4X, EIF4G1, RSL1D1, TARS, EIF4G2, RPL41, RPS16, RPS14, EIF4A1, TUFM, EEF1B2, RPL35, IARS, RPL7, RPL32, RPL6, GFM1, RPL9, RPL8, RPL3, LARS, RPL5, RPL4, RPS20, RPL7A, RPS23, EEF1A1, RRBP1, GARS, EPRS, RPS9, RPL23A, LARS2, RPS6, RPL28, RPS8, RPS7, EIF4B, RPL18A, GSPT1, RPL13A, SLC25A15	932	401	18082	2.80617	1.09e-08	1.36e-09	5.33e-09
HBx	negative regulation of apoptotic process	57	0.0353752	2.14e-06	HSP90AB1, HMGCR, PRDX5, BNIP3, QARS, PDCD4, YBX1, GPX1, BAG1, ILK, RGN, CAT, DNAJC3, DHCR24, EGFR, DDB1, CTNNA1, POR, PROC, PA2G4, NME2, CTH, HIF1A, CTSH, GSTP1, ARL6IP1, GCLC, MCL1, HAX1, CLU, ASNS, BCL2L1, TSC22D1, DDX3X, XBP1, GLO1, HSPA5, PIK3R1, FN1, RPS6, SOD1, PARK7, TAX1BP1, GAS6, SIRT2, ATF5, HYOU1, HSP90B1, HDAC2, YWHAH, HDAC1, PHB2, GOLPH3, ALDH2, FABP1, HSPD1, CBS	932	566	18082	1.95384	0.00801201	0.000277	0.00394733
HBx	protein transport	52	0.0322721	0.000224	COPA, SEC24A, AP1G1, CHMP7, PEX5, SELENBP1, TIMM50, SELENBP2, COPB2, COPB1, RAB24, NECAP1, SAR1B, TPR, AP3B1, SCAMP3, ACTN4, VTI1B, VPS41, MYH9, BCAP31, VAMP8, IPO7, RAB14, RAB10, SEC23B, CHMP2A, COPZ1, SNX7, ARF6, LMAN1, SEC63, RAB7, DDX19A, XBP1, LSG1, BTF3, NUP54, TRAM1, SEC61A1, PIK3R1, AP2M1, GDI1, GDI2, RRBP1, CD63, PREB, ARF1, GOLPH3, ARF3, MCFD2, GOSR2	932	592	18082	1.70417	0.570287	0.0115037	0.413615
HBx	Protein processing in endoplasmic reticulum	44	0.0273071	3.47e-12	HSP90AB1, RAD23B, SEC24A, GANAB, PDIA3, DNAJC10, PDIA4, SKP1A, PRKCSH, LMAN1, UBQLN1, CANX, SEC63, SSR1, DNAJB11, BAG1, XBP1, HSPA5, SAR1B, DNAJC3, SEC24C, TRAM1, DDOST, HSPA8, SEC61A1, CUL1, P4HB, HERPUD1, HSP90AA1, RRBP1, UBE4B, NSFL1C, BCAP31, PREB, HYOU1, ATF4, HSP90B1, EIF2AK1, VCP, TXNDC5, AMFR, SSR2, SEC23B, SSR3	623	168	7720	3.24543	9.5e-10	1.9e-10	4.57e-09
HBx	response to drug	44	0.0273071	4.46e-08	YWHAZ, SORD, HMGCS1, CDH1, COMT, UQCRFS1, GCLM, CTNNB1, B2M, ALDH1A1, ARG1, TOP1, APOA2, ACSL1, APOA1, XBP1, AKR1C6, RHOA, SRR, CAT, APEX1, HSP90AA1, ABCB11, MAOB, ATP1A1, IGF2, CPS1, NDUFA10, SOD1, POR, CPT1A, LCN2, CCND1, EI24, ABCG5, HDAC2, CYP2D26, PEBP1, GNAS, SRP72, HSPD1, ABCC2, CPB2, CROT	932	339	18082	2.51816	0.000168	9.86e-06	8.23e-05
HBx	Complement and coagulation cascades	41	0.0254453	1.96e-24	MBL2, A2M, C9, MASP2, C3, C6, F13B, FGG, SERPINA1B, FGA, SERPINA1A, FGB, SERPINA1D, KLKB1, SERPINA1C, SERPINC1, CFH, C2, CFI, KNG1, F12, F10, KNG2, C4B, CFB, HC, F9, SERPINA1E, SERPING1, F7, PLG, PROC, C8A, C8B, C4BP, F5, SERPINF2, F2, SERPIND1, CPB2, PROS1	623	76	7720	6.68497	5.37e-22	5.37e-22	2.58e-21
HBx	Carbon metabolism	38	0.0235834	7.62e-14	ALDOA, GLUD1, PGD, ALDOB, PGAM1, ECHS1, ACSS2, ACAT2, GPI1, GOT2, TPI1, IDH3G, GOT1, IDH2, IDH1, RGN, CAT, SUCLA2, GAPDH, GPT2, ENO1, DLST, ALDH6A1, ACADM, ACO2, SUCLG2, SUCLG1, FBP1, CPS1, HAO1, SDHA, PCX, H6PD, SDHC, PKLR, PGK1, PSAT1, MDH2	623	116	7720	4.05933	2.09e-11	5.22e-12	1e-10
HBx	immune system process	34	0.021101	0.00272645	APOBEC3, MBL2, C9, IFITM2, MASP2, C3, IFITM3, H2-D1, HP, B2M, ALCAM, FGG, SERINC5, MYD88, FGA, DDX3X, FGB, SQSTM1, PGLYRP2, PCBP2, CFH, IIGP1, LBP, C2, CFI, CFB, HC, MARCH8, SERPING1, LCN2, C8A, PSMA1, C8B, C4BP	932	383	18082	1.72231	0.999965	0.0940388	4.91514
HBx	innate immune response	33	0.0204804	0.00918862	APOBEC3, MBL2, C9, IFITM2, C3, MASP2, IFITM3, B2M, FGG, SERINC5, APP, MYD88, FGA, DDX3X, FGB, PCBP2, CFH, IIGP1, LBP, C2, CFI, APCS, C4B, CFB, HC, TRIM28, TRIM26, SERPING1, LCN2, C8A, C8B, C4BP, IPO7	932	400	18082	1.60061	1	0.231324	15.6682
HBx	blood coagulation	31	0.0192391	4.87e-18	SERPINA10, C9, C3, F13B, FGG, FGA, FGB, KLKB1, PROZ, SERPINC1, VKORC1, APOH, HRG, TFPI2, AP3B1, KNG1, F12, F10, F9, SERPING1, F7, ANXA5, PLG, GAS6, PROC, F5, HNF4A, F2, SERPIND1, CPB2, PROS1	932	84	18082	7.16	1.83e-14	3.66e-15	8.99e-15
HBx	cholesterol metabolic process	31	0.0192391	3.12e-17	CYB5R3, HDLBP, LDLR, HMGCR, HMGCS1, APLP2, APOA4, APP, APOB, APOA2, APOA1, INSIG2, APOE, SAA1, LCAT, DHCR7, INSIG1, APOC3, PCSK9, CAT, FGL1, ANGPTL3, DHCR24, CEBPA, SOAT2, EBP, FDPS, MTTP, LRP1, SQLE, PON1	932	89	18082	6.75775	1.17e-13	1.96e-14	5.76e-14
HBx	Ribosome	31	0.0192391	1.11e-06	RPL18, RPL15, RPL35, RPS2, RPS3, RPL32, RPL7, RPL6, RPL9, RPL8, RPL3, RPL10, RPL11, RPL5, RPL7A, RPS20, RPL4, RPS23, RPS9, MRPL9, RPL23A, RPS6, RPS4X, RPS8, RPL28, RPS7, RPL41, RPL18A, RPS16, RPL13A, RPS14	623	145	7720	2.64925	0.000304	3.38e-05	0.00146271
HBx	fatty acid metabolic process	30	0.0186185	1.5e-09	PTGES3, ACOX1, C3, ECHS1, HADHB, APOA2, ACSL1, ELOVL5, HSD17B4, ANGPTL3, ACSL3, ACSL5, SCD1, ACAA2, ACADM, SCD2, FADS1, PRKAB1, ADIPOR2, ADIPOR1, FADS2, CPT1A, ACSM3, ACADVL, ACSM1, FABP4, SLC27A2, MECR, CROT, SLC27A5	932	156	18082	3.73102	5.66e-06	4.72e-07	2.78e-06
HBx	vesicle-mediated transport	28	0.0173773	1.43e-05	COPA, SEC24A, AP1G1, COPZ1, ARF6, CLTC, LMAN1, CUL3, COPB2, PICALM, TMED2, COPB1, TRAPPC6B, SAR1B, AP3B1, AP2M1, GDI2, VTI1B, VPS41, BCAP31, PREB, ARF1, VAMP8, ARF3, MCFD2, GOSR2, RAB10, SEC23B	932	213	18082	2.5504	0.0522986	0.00130928	0.0263554
HBx	aging	27	0.0167567	8.56e-07	GCLC, HMGCR, FADS1, SERPING1, EEF2, DCN, MBD2, SOD1, CTNNA1, GCLM, CANX, PCK1, VCAM1, GSS, ARG1, LRP1, APOE, AGT, CACYBP, SRR, RGN, PEBP1, SHC1, CAT, AMFR, APEX1, SCP2	932	173	18082	3.02795	0.0032162	0.000129	0.00158075
HBx	cell-cell adhesion	27	0.0167567	4.64e-06	ALDOA, LIMA1, HDLBP, LDHA, ABCF3, YWHAZ, CNN3, VAPA, RPL15, RPS2, TAGLN2, CAPZB, LARP1, PAK6, BZW1, LRRC59, IDH1, RPL7A, NUDC, ENO1, YWHAB, EIF4G1, EIF4G2, LASP1, RAB10, PAICS, AHSA1	932	189	18082	2.77161	0.0172958	0.000529	0.0085611
HBx	carbohydrate metabolic process	27	0.0167567	2.21e-05	LDHA, GANAB, HEXA, PGD, UGDH, GPI1, SIAE, GALM, GCKR, GLO1, MAN2B1, GAPDH, AMY1, GPD1, GUSB, FBP1, IGF2, SLC3A1, PPP1CB, KHK, MAN2A1, H6PD, PYGL, PKLR, PGK1, MDH2, XYLB	932	206	18082	2.54289	0.0797173	0.00184439	0.0407571
HBx	negative regulation of peptidase activity	26	0.016136	9.98e-10	CAST, A2M, MUG2, PZP, SERPINA10, MUG1, SERPINA11, APP, SERPINA1B, ITIH1, SERPINA1C, ITIH4, SERPINC1, ITIH2, ITIH3, TFPI2, KNG1, FETUB, SERPINA1E, SERPING1, AMBP, SERPINA3N, SERPINA3M, SERPINF2, PEBP1, SERPIND1	932	117	18082	4.3114	3.75e-06	3.41e-07	1.84e-06
HBx	Lysosome	26	0.016136	1.04e-05	ARSB, CTSZ, GM2A, AP1G1, PSAP, LGMN, ATP6AP1, HEXA, GUSB, ACP5, ATP6V1H, ACP2, CLTC, CD164, CD63, M6PR, ASAH1, ATP6V0C, LAMP1, LAMP2, IGF2R, CTSD, ENTPD4, MAN2B1, CTSH, AP3B1	623	122	7720	2.64084	0.0028482	0.000178	0.0137172
HBx	steroid metabolic process	25	0.0155154	3.01e-12	CYB5R3, HDLBP, SC5D, LDLR, HMGCR, SLC37A4, HMGCS1, APOB, APOA1, INSIG2, AKR1C6, DHCR7, SULT1A1, LCAT, INSIG1, PCSK9, DHCR24, SOAT2, EBP, CYP3A13, FDPS, MTTP, CYP17A1, DHRS4, AKR1D1	932	84	18082	5.77419	1.13e-08	1.26e-09	5.56e-09
HBx	intracellular protein transport	25	0.0155154	0.000921	COPA, SEC24A, AP1G1, COPZ1, CLTC, RAB7, COPB2, CTTN, TMED2, SRPR, COPB1, SAR1B, SEC24C, AP3B1, AP2M1, SCAMP3, VTI1B, VPS41, TIMM23, M6PR, BCAP31, YWHAH, IPO7, RAB10, SEC23B	932	232	18082	2.09066	0.96881	0.039975	1.68722
HBx	hemostasis	24	0.0148948	4.53e-18	KNG1, F12, F10, SERPINA10, F9, SERPING1, F7, ANXA5, PLG, PROC, F13B, FGG, F5, FGA, FGB, KLKB1, PROZ, F2, SERPINC1, HRG, SERPIND1, PROS1, CPB2, TFPI2	932	46	18082	10.1224	1.7e-14	4.26e-15	8.37e-15
HBx	Biosynthesis of amino acids	24	0.0148948	2.32e-08	ALDOA, ASS1, ACO2, ALDOB, PGAM1, CPS1, TAT, GOT2, ARG1, PCX, CTH, TPI1, GOT1, IDH3G, MAT1A, PKLR, IDH2, IDH1, PSAT1, PGK1, GPT2, GAPDH, CBS, ENO1	623	78	7720	3.81282	6.36e-06	1.06e-06	3.06e-05
HBx	protein folding	24	0.0148948	1.41e-07	HSP90AB1, P4HB, TCP1, HSP90AA1, PDIA3, FKBP5, FKBP4, UBE4B, PDIA5, PDIA4, CANX, CCT7, ST13, CCT5, HSP90B1, DNAJB11, PPIA, TXNDC5, TUBB5, HSPD1, AHSA1, NUDC, HSPA8, DNAJB6	932	128	18082	3.63774	0.000531	2.95e-05	0.000261
HBx	cell proliferation	23	0.0142742	0.00226843	MORF4L1, PTGES3, EGFR, GNAI2, CFB, DICER1, BCL2L1, PARK7, LARP1, CTNNB1, ZFP36L1, GPX1, LRP1, PICALM, GOLPH3, RAC1, IRF2, H3F3B, RAP1B, YAP1, CUL1, MVP, GNL3	932	220	18082	2.02832	0.999805	0.0834867	4.10572
HBx	Steroid hormone biosynthesis	22	0.0136536	3.62e-06	CYP2C70, CYP2D9, CYP2D10, CYP3A25, CYP2D22, CYP2C44, HSD17B2, CYP3A13, CYP3A11, CYP2C29, HSD17B12, CYP2C40, COMT, CYP17A1, UGT2B36, UGT1A7C, UGT2B34, UGT1A2, UGT1A6A, UGT2B5, CYP2D26, AKR1D1	623	87	7720	3.13352	0.000991	9.01e-05	0.0047691
HBx	Retinol metabolism	22	0.0136536	5.33e-06	CYP2C70, CYP3A25, CYP2C44, CYP3A13, CYP3A11, CYP2C29, CYP2C40, RDH9, ALDH1A1, CYP2A12, RDH11, UGT2B36, DHRS4, UGT1A7C, UGT2B34, UGT1A2, ADH1, UGT1A6A, UGT2B5, ALDH1A7, RETSAT, CYP2A4	623	89	7720	3.06311	0.0014604	0.000104	0.00702876
HBx	Chemical carcinogenesis	22	0.0136536	9.3e-06	GSTA1, CYP2C70, GSTA3, CYP3A25, CYP2C44, CYP3A13, CYP3A11, CYP2C29, CYP2C40, EPHX1, GSTM7, GSTM3, UGT2B36, UGT1A7C, UGT2B34, UGT1A2, ADH1, UGT1A6A, SULT1A1, UGT2B5, GSTP2, GSTP1	623	92	7720	2.96322	0.00254612	0.00017	0.0122606
HBx	response to oxidative stress	21	0.013033	1.52e-05	EGFR, GCLC, EPAS1, PRDX5, SOD1, TAT, GCLM, PARK7, RPS3, ALDH1A1, HAO1, GPX1, APP, APOE, ETFDH, PON2, PEBP1, IDH1, CAT, SRXN1, DHCR24	932	133	18082	3.06336	0.0557131	0.00136396	0.0281261
HBx	lipid transport	20	0.0124123	3.61e-06	HDLBP, LDLR, OSBPL9, APOC2, STARD10, ABCA6, MTTP, ABCB4, APOA4, GOT2, APOA2, APOB, APOA1, APOE, APOC3, TMEM30B, SCARB1, LBP, SCP2, APOM	932	111	18082	3.49573	0.013479	0.000424	0.00665906
HBx	PPAR signaling pathway	20	0.0124123	1.35e-05	SCD1, ACOX1, ACADM, SCD2, FADS2, CPT1A, PCK1, APOA2, ACSL1, APOA1, APOC3, ILK, UBC, FABP4, FABP1, SLC27A2, ACSL3, SCP2, SLC27A5, ACSL5	623	80	7720	3.09791	0.00368816	0.000205	0.0177696
HBx	cholesterol homeostasis	19	0.0117917	1.58e-09	SOAT2, TMEM97, LDLR, SLC37A4, MTTP, APOA4, APOA2, APOB, APOA1, ABCG5, DGAT2, XBP1, APOE, LCAT, APOC3, FABP4, PCSK9, SCARB1, ANGPTL3	932	63	18082	5.85118	5.95e-06	4.57e-07	2.92e-06
HBx	Peroxisome	19	0.0117917	8.25e-05	XDH, ACOX1, PRDX5, PEX5, SOD1, PHYH, PIPOX, HAO1, ACSL1, DHRS4, IDH2, IDH1, HSD17B4, CAT, SCP2, SLC27A2, ACSL3, CROT, ACSL5	623	83	7720	2.83664	0.0223526	0.00107591	0.108666
HBx	acute-phase response	18	0.0111711	2.05e-13	CRP, SAA4, HP, AHSG, PLSCR1, ORM1, SERPINA3N, SERPINA1B, SERPINA1A, SAA1, SERPINF2, SERPINA1D, F2, ITIH4, LBP, REG3G, ORM2, FN1	932	35	18082	9.97781	7.73e-10	1.1e-10	3.79e-10
HBx	Fatty acid metabolism	18	0.0111711	2.24e-07	SCD1, ACAA2, ACOX1, ACADM, SCD2, FADS1, HSD17B12, ECHS1, FADS2, ACAT2, CPT1A, HADHB, ACADVL, ACSL1, ELOVL5, MECR, ACSL3, ACSL5	623	51	7720	4.37352	6.15e-05	8.78e-06	0.000296
HBx	liver development	18	0.0111711	6.27e-06	CEBPA, ACADM, QDPR, HMGCS1, ARF6, ASNS, HP, PRKCSH, LSR, SEC63, PROC, SLCO1B2, ARG1, MAN2A1, CCND1, XBP1, IGF2R, PCSK9	932	95	18082	3.67603	0.0232967	0.000673	0.0115665
HBx	Glycolysis / Gluconeogenesis	18	0.0111711	1.21e-05	ALDOA, LDHA, ALDOB, PGAM1, FBP1, ACSS2, GPI1, PCK1, TPI1, GALM, ALDH1B1, ADH1, PKLR, ALDH2, PGK1, GAPDH, ALDH9A1, ENO1	623	66	7720	3.37954	0.00331884	0.000196	0.0159874
HBx	Bile secretion	18	0.0111711	3.41e-05	ATP1B1, LDLR, ATP1B3, AQP9, ABCB11, HMGCR, EPHX1, ATP1A1, ABCB4, SLCO1B2, ABCG5, ABCC3, SCARB1, GNAS, PRKACA, ABCC2, SLC27A5, SLC22A1	623	71	7720	3.14155	0.00930143	0.000492	0.0449349
HBx	protein stabilization	18	0.0111711	0.000306	GTPBP4, ATP1B1, TCP1, ATP1B3, CLU, PARK7, NCKAP1, CCT7, PFN1, LAMP1, CCT5, GOLGA7, LAMP2, APOA1, PHB2, HSPD1, GAPDH, PIK3R1	932	128	18082	2.72831	0.683267	0.0154164	0.562579
HBx	autophagy	18	0.0111711	0.00102125	ARSB, GABARAPL1, VPS41, UBQLN1, PARK7, ACBD5, SIRT2, RAB7, LAMP1, EI24, 5330417C22RIK, VCP, SQSTM1, TMEM59, VAMP8, XBP1, RAB24, DAP	932	142	18082	2.45932	0.97859	0.0422704	1.86856
HBx	ubiquitin-dependent protein catabolic process	18	0.0111711	0.0024762	HERPUD1, UBE4B, USP4, SKP1A, PSMA7, CUL3, PSMA1, PSMA6, VCP, SQSTM1, XBP1, PSMA4, PSMC2, TRPC4AP, RANBP1, AMFR, USP25, CUL1	932	154	18082	2.26768	0.999911	0.0873851	4.4737
HBx	negative regulation of neuron apoptotic process	18	0.0111711	0.0036906	HSP90AB1, GCLC, LGMN, BCL2L1, SOD1, GPI1, GCLM, PARK7, HIF1A, SET, LRP1, HDAC1, APOE, AGT, ILK, RHOA, MT1, HSPD1	932	160	18082	2.18264	0.999999	0.120845	6.59789
HBx	response to nutrient	17	0.0105505	7.11e-07	ARSB, AHCY, GCLC, HMGCR, SLC37A4, ADIPOR2, COX4I1, GCLM, POR, VCAM1, ACSL1, APOA1, ABCG5, PKLR, SERPINC1, C2, ACSL3	932	73	18082	4.51811	0.00266943	0.000116	0.00131166
HBx	ER to Golgi vesicle-mediated transport	17	0.0105505	1.82e-06	COPA, SEC24A, VAPA, VTI1B, LMAN1, BCAP31, PREB, CUL3, HYOU1, COPB2, VCP, TRAPPC6B, COPB1, GOSR2, SEC24C, SEC23IP, SEC23B	932	78	18082	4.22849	0.00682283	0.000244	0.00335945
HBx	Glutathione metabolism	17	0.0105505	3.95e-06	GSTA1, ODC1, GSTA3, GCLC, PGD, ANPEP, GCLM, GSTM7, GSS, LAP3, GPX1, GSR, GSTM3, IDH2, IDH1, GSTP2, GSTP1	623	55	7720	3.83015	0.00108161	8.32e-05	0.00520476
HBx	Bacterial invasion of epithelial cells	17	0.0105505	0.000397	ACTB, CDH1, ARPC5, CLTC, CTNNA1, ITGB1, CTNNB1, CDC42, CTTN, ARPC2, ILK, RAC1, RHOA, SHC1, CRK, PIK3R1, FN1	623	78	7720	2.70074	0.103207	0.00434773	0.522536
HBx	Fatty acid degradation	16	0.00992987	3.92e-06	ACAA2, GCDH, ACOX1, ACADM, ECHS1, ACAT2, CPT1A, HADHB, ACADVL, ACSL1, ALDH1B1, ADH1, ALDH2, ACSL3, ALDH9A1, ACSL5	623	49	7720	4.04625	0.00107395	8.95e-05	0.00516784
HBx	response to cytokine	16	0.00992987	1.42e-05	MCL1, IL6ST, ACP5, SERPINA1E, BCL2L1, SPARC, CTNNB1, SLCO1B2, SERPINA3N, SERPINA3M, SERPINA1B, SERPINA1A, SERPINA1D, SERPINA1C, ITIH4, DDOST	932	81	18082	3.83235	0.0519481	0.00133276	0.026174
HBx	response to ethanol	16	0.00992987	0.000981	RBP4, EEF1B2, HMGCR, MAOB, EEF2, SPARC, SOD1, CDO1, GOT2, VCAM1, ALDH1A1, CCND1, RHOA, PEBP1, CAT, GSTP1	932	117	18082	2.65317	0.975104	0.0415604	1.79589
HBx	response to endoplasmic reticulum stress	15	0.00930925	2.9e-05	P4HB, HERPUD1, PDIA3, UBE4B, DNAJC10, EEF2, PDIA5, PDIA4, UBQLN1, HYOU1, ATF4, XBP1, TXNDC5, HSPA5, PIK3R1	932	76	18082	3.8292	0.103252	0.00231605	0.0534636
HBx	cellular response to insulin stimulus	15	0.00930925	0.000153	GCLC, GPLD1, PDE3B, PCK1, ZFP36L1, YWHAG, GOT1, XBP1, PKLR, PCSK9, RAB10, ERRFI1, CEACAM1, GSTP1, PIK3R1	932	88	18082	3.30704	0.437201	0.00841778	0.281678
HBx	Metabolism of xenobiotics by cytochrome P450	15	0.00930925	0.000456	GSTA1, GSTA3, CYP2F2, EPHX1, GSTM7, GSTM3, UGT2B36, UGT1A7C, UGT2B34, ADH1, UGT1A2, UGT1A6A, UGT2B5, GSTP2, GSTP1	623	64	7720	2.90429	0.11747	0.00461753	0.599209
HBx	Drug metabolism - cytochrome P450	15	0.00930925	0.000635	GSTA1, GSTA3, MAOB, GSTM7, FMO5, GSTM3, UGT2B36, UGT1A7C, UGT2B34, ADH1, UGT1A2, UGT1A6A, UGT2B5, GSTP2, GSTP1	623	66	7720	2.81628	0.15966	0.0061932	0.833125
HBx	triglyceride metabolic process	14	0.00868864	3.83e-08	SCD1, GPX1, ACSL1, INSIG2, APOE, APOC3, SLC37A4, INSIG1, APOH, PCSK9, CAT, ANGPTL3, CPT1A, MTTP	932	39	18082	6.96456	0.000144	9e-06	7.07e-05
HBx	Citrate cycle (TCA cycle)	14	0.00868864	4.4e-07	DLST, ACO2, SUCLG2, SUCLG1, ACLY, PCK1, SDHA, PCX, IDH3G, SDHC, IDH2, IDH1, SUCLA2, MDH2	623	32	7720	5.42135	0.000121	1.51e-05	0.00058
HBx	glutathione metabolic process	14	0.00868864	7.66e-07	GSTA1, GSTA3, GCLC, SOD1, GCLM, GSTM7, GPX1, GSR, CTH, IDH1, GSTZ1, GLO1, GSTP2, GSTP1	932	49	18082	5.54323	0.00287733	0.00012	0.00141396
HBx	receptor-mediated endocytosis	14	0.00868864	8.9e-06	EGFR, FTL1, ATP5B, IFITM3, CLTC, FTH1, HYOU1, HSP90B1, APOB, CTTN, APOA1, PICALM, LRP1, APOE	932	60	18082	4.52697	0.0329405	0.000905	0.0164351
HBx	fatty acid biosynthetic process	14	0.00868864	9.25e-05	PTGES3, SCD1, SC5D, SCD2, FADS1, HSD17B12, PRKAB1, FADS2, ACLY, ACSM3, ACSM1, ELOVL5, MECR, ACSL3	932	74	18082	3.67051	0.293976	0.00578496	0.170673
HBx	response to glucocorticoid	14	0.00868864	0.000107	ASS1, SPARC, CDO1, TAT, CPN1, SLCO1B2, APOA2, GOT1, SULT1A1, LCAT, RHOA, HSPD1, PIK3R1, ADAM9	932	75	18082	3.62157	0.330713	0.00625445	0.196847
HBx	cell-matrix adhesion	14	0.00868864	0.000161	VTN, NID1, CD63, ITGB1, CTNNB1, VCAM1, FGG, FGA, FGB, AGT, RHOA, ANGPTL3, FN1, ADAM9	932	78	18082	3.48228	0.454714	0.00875054	0.297146
HBx	response to organic cyclic compound	14	0.00868864	0.00021	FADS1, SLC37A4, EPHX1, IGF2, COMT, TAT, CPT1A, ATF1, POLR2A, ACSL1, VKORC1, IDH1, HRG, ACSL3	932	80	18082	3.39523	0.545355	0.0110405	0.386049
HBx	regulation of translation	14	0.00868864	0.00946105	CNOT2, EPRS, CNOT1, RPS3, ZFP36L1, LSM14A, EIF4G1, EIF4G2, PA2G4, APP, EIF2AK1, DDX3X, RPL13A, DNAJC3	932	121	18082	2.24478	1	0.234235	16.0952
HBx	cholesterol biosynthetic process	13	0.00806802	2.81e-08	APOA4, CYB5R3, EBP, APOA1, INSIG2, HMGCR, APOE, DHCR7, INSIG1, FDPS, HMGCS1, IDI1, DHCR24	932	32	18082	7.88177	0.000106	7.04e-06	5.18e-05
HBx	complement activation, classical pathway	13	0.00806802	1.82e-05	C8A, MBL2, C8B, C9, C4BP, C4B, C3, MASP2, HC, CRP, SERPING1, C2, CFI	932	55	18082	4.58576	0.0662503	0.00155667	0.033631
HBx	steroid biosynthetic process	13	0.00806802	6.44e-05	CYB5R3, EBP, SC5D, CYP17A1, HSD17B2, HMGCR, AKR1C6, DHCR7, HSD17B12, FDPS, HMGCS1, SCP2, DHCR24	932	62	18082	4.06801	0.215067	0.00431489	0.118758
HBx	Proteasome	13	0.00806802	0.000162	PSMA1, PSMB7, PSMB1, PSME1, PSMA6, PSMC3, PSMA4, PSMC2, PSMD1, PSMD2, PSME4, PSMA7, PSMD8	623	45	7720	3.57981	0.0435024	0.00201964	0.213686
HBx	response to estrogen	13	0.00806802	0.000421	ALDOA, ARSB, HSP90AA1, F7, CTNNA1, CTNNB1, APOA2, CCND1, APOA1, ASH2L, AKR1C6, HSPD1, ABCC2	932	75	18082	3.36289	0.794984	0.0198592	0.774596
HBx	cellular response to hypoxia	13	0.00806802	0.00663987	P4HB, ACAA2, EPAS1, BNIP3, RORA, UBQLN1, SIRT2, PCK1, ZFP36L1, HYOU1, HIF1A, FABP1, CBS	932	103	18082	2.44871	1	0.188486	11.5722
HBx	circadian rhythm	13	0.00806802	0.00959778	EGFR, RORA, F7, CPT1A, MTTP, NONO, ATF5, ATF4, ID2, HDAC1, THRAP3, UBC, UBB	932	108	18082	2.33534	1	0.234154	16.3087
HBx	fibrinolysis	12	0.0074474	7.19e-12	F12, FGG, FGA, FGB, KLKB1, F2, HRG, SERPING1, CPB2, PROS1, PLG, ANXA2	932	15	18082	15.521	2.7e-08	2.7e-09	1.33e-08
HBx	lipoprotein metabolic process	12	0.0074474	3.02e-07	APOA4, APOB, APOA2, LRP1, APOA1, LDLR, APOE, LCAT, APOC3, PCSK9, APOM, MTTP	932	32	18082	7.27548	0.0011367	5.99e-05	0.000558
HBx	Ascorbate and aldarate metabolism	12	0.0074474	3.35e-06	UGT2B36, UGT2B34, UGT1A7C, UGT1A2, ALDH1B1, UGT1A6A, UGDH, UGT2B5, ALDH2, RGN, GULO, ALDH9A1	623	27	7720	5.5074	0.000918	9.18e-05	0.00441749
HBx	fatty acid beta-oxidation	12	0.0074474	1.02e-05	ACADVL, ACAA2, ACOX1, ACADM, PEX5, ECHS1, HSD17B4, ACAT2, SLC27A2, CPT1A, CROT, HADHB	932	44	18082	5.29126	0.0375668	0.00100714	0.0187878
HBx	Pentose and glucuronate interconversions	12	0.0074474	7.89e-05	UGT2B36, SORD, UGT2B34, UGT1A7C, UGT1A2, ALDH1B1, UGT1A6A, GUSB, UGDH, UGT2B5, ALDH2, XYLB	623	36	7720	4.13055	0.0213856	0.00108029	0.103917
HBx	proteolysis involved in cellular protein catabolic process	12	0.0074474	0.000133	PSMA1, CTSZ, PSMB7, PSMB1, PSMA6, LGMN, PSMA4, HSPA5, DNAJC3, PSMA7, CTSH, PLG	932	57	18082	4.08448	0.392941	0.0076495	0.244628
HBx	Pyruvate metabolism	12	0.0074474	0.000176	PCX, LDHA, ALDH1B1, PKLR, ALDH2, GLO1, GRHPR, ACAT2, ACSS2, ALDH9A1, MDH2, PCK1	623	39	7720	3.81282	0.0471009	0.00209547	0.231774
HBx	Cysteine and methionine metabolism	12	0.0074474	0.000225	ADI1, GOT2, CTH, LDHA, AHCY, GOT1, MAT1A, BHMT, CDO1, TAT, MDH2, CBS	623	40	7720	3.7175	0.0599136	0.002571	0.296709
HBx	Glycine, serine and threonine metabolism	12	0.0074474	0.000225	CTH, ALAS1, BHMT, MAOB, SRR, PGAM1, AGXT2, GRHPR, PSAT1, SARDH, PIPOX, CBS	623	40	7720	3.7175	0.0599136	0.002571	0.296709
HBx	cell redox homeostasis	12	0.0074474	0.000442	GPX1, GSR, P4HB, GCLC, NXN, PDIA3, TXNDC5, DNAJC10, PRDX5, PDIA5, PDIA4, APEX1	932	65	18082	3.58178	0.810546	0.0205804	0.813027
HBx	response to calcium ion	12	0.0074474	0.000658	EGFR, GDI1, FGG, CCND1, FGA, FGB, PEBP1, RANBP1, SPARC, ANXA5, ADAM9, MTTP	932	68	18082	3.42376	0.915946	0.0297473	1.20779
HBx	Staphylococcus aureus infection	12	0.0074474	0.00173791	DSG1C, MBL2, FGG, C4B, C3, HC, MASP2, CFB, CFH, C2, CFI, PLG	623	50	7720	2.974	0.379109	0.0152566	2.26616
HBx	response to toxic substance	12	0.0074474	0.00454052	GPX1, CHKA, CYP2F2, MAOB, PON1, PEBP1, EPHX1, PON2, CDH1, ASNS, CPS1, GSTP1	932	86	18082	2.70716	1	0.139446	8.05791
HBx	gluconeogenesis	11	0.00682679	3.12e-07	RBP4, GPD1, PCX, TPI1, ATF4, FBP1, PGAM1, PGK1, GPI1, GAPDH, PCK1	932	26	18082	8.20824	0.00117153	5.86e-05	0.000575
HBx	sterol biosynthetic process	11	0.00682679	4.72e-07	CYB5R3, EBP, SC5D, INSIG2, HMGCR, SQLE, DHCR7, INSIG1, FDPS, HMGCS1, DHCR24	932	27	18082	7.90423	0.00177444	8.46e-05	0.000872
HBx	cholesterol efflux	11	0.00682679	7.01e-07	APOA4, SOAT2, APOB, APOA2, APOA1, ABCG5, APOE, APOC3, APOC2, SCARB1, APOM	932	28	18082	7.62193	0.00263205	0.00012	0.00129327
HBx	tricarboxylic acid cycle	11	0.00682679	1.02e-06	SDHA, DLST, IDH3G, ACO2, SUCLG2, SUCLG1, SDHC, IDH2, IDH1, SUCLA2, MDH2	932	29	18082	7.35911	0.00383019	0.000148	0.0018831
HBx	lipid homeostasis	11	0.00682679	3.25e-05	APOA4, CEBPA, ACADVL, GCDH, ACOX1, ACADM, HNF4A, APOE, PNPLA2, ANGPTL3, ABCB4	932	41	18082	5.20522	0.115066	0.00249164	0.0599677
HBx	Mineral absorption	11	0.00682679	0.00121204	ATP1B1, FTL1, ATP1B3, MT2, MT1, ATP1A1, SLC39A4, 1300017J02RIK, SLC31A1, FTH1, TRF	623	41	7720	3.32459	0.282729	0.0110156	1.58551
HBx	response to organic substance	11	0.00682679	0.00169697	HSP90AB1, SCAMP3, ACSL1, CYP2D22, AQP9, SERPINF2, SQLE, ACP2, ANXA5, SOD1, ASAH1	932	65	18082	3.28329	0.998321	0.065714	3.08671
HBx	response to peptide hormone	11	0.00682679	0.00407125	SLCO1B2, SERPINA3N, SERPINA3M, SERPINA1B, SERPINA1A, SERPINA1D, ALDOB, APOC3, SERPINA1C, SERPINA1E, SPARC	932	73	18082	2.92348	1	0.129131	7.25447
HBx	triglyceride homeostasis	10	0.00620617	4.95e-06	APOA4, GCKR, APOA1, HNF4A, APOE, APOC3, APOC2, SCARB1, RORA, ANGPTL3	932	27	18082	7.18566	0.0184352	0.000547	0.00913034
HBx	ATP hydrolysis coupled proton transport	10	0.00620617	3.08e-05	ATP6V1C1, ATP6V0C, ATP5B, ATP6AP1, ATP6V1H, ATP1A1, ATP5G2, ATP5A1, ATP6V1B2, ATP5G3	932	33	18082	5.87918	0.109361	0.00240992	0.0568157
HBx	tRNA aminoacylation for protein translation	10	0.00620617	6.54e-05	IARS, TARS, NARS, DARS, SARS, GARS, LARS, EPRS, QARS, LARS2	932	36	18082	5.38925	0.218047	0.0043058	0.120622
HBx	substantia nigra development	10	0.00620617	0.000103	ACTB, CDC42, YWHAH, MAOB, NDRG2, HSPA5, NDUFS3, YWHAE, CALM2, SIRT2	932	38	18082	5.1056	0.321712	0.00614271	0.190304
HBx	ER-associated ubiquitin-dependent protein catabolic process	10	0.00620617	0.00237315	HSP90B1, DNAJB9, VCP, PSMC3, PSMC2, UBE4B, DNAJC10, AMFR, UBQLN1, AUP1	932	57	18082	3.40373	0.999869	0.0855055	4.29135
HBx	Fat digestion and absorption	10	0.00620617	0.00262912	APOA4, GOT2, APOB, APOA1, ABCG5, DGAT2, SCARB1, FABP1, AGPAT2, MTTP	623	38	7720	3.26096	0.513894	0.0222893	3.40977
HBx	Tyrosine metabolism	10	0.00620617	0.00317906	GOT2, GOT1, ADH1, MAOB, HGD, GSTZ1, COMT, TAT, HPD, FAH	623	39	7720	3.17735	0.582073	0.024619	4.10927
HBx	Porphyrin and chlorophyll metabolism	10	0.00620617	0.00454797	UGT2B36, ALAS1, UGT2B34, UGT1A7C, UGT1A2, UGT1A6A, GUSB, UGT2B5, EPRS, CP	623	41	7720	3.02235	0.713204	0.0340991	5.83019
HBx	negative regulation of cysteine-type endopeptidase activity involved in apoptotic process	10	0.00620617	0.00714652	ARL6IP1, GPX1, HERPUD1, DDX3X, FABP1, GPI1, GAS6, POR, DNAJB6, DHCR24	932	67	18082	2.89571	1	0.198413	12.4011
